# Supplementary material for: Tetra­kis(diethyl ether)tetra-μ4-oxido-octa­kis­(penta­fluoro­phen­yl)octa­zinc
Source: Acta Crystallogr Sect E Struct Rep Online. 2011 Sep 17;67(Pt 10):m1395. doi: 10.1107/S160053681103697X (PMC3201485; doi:10.1107/S160053681103697X)
Supplement: Supplementary file 1 [file e-67-m1395-sup1.cif]

##############################################################################
#                                                                            #
# This CIF contains the data in a paper accepted for publication in          #
# Acta Crystallographica Section E. It conforms to the requirements of       #
# Notes for Authors for Acta Crystallographica Section E, and has been       #
# peer reviewed under the auspices of the IUCr Commission on Journals.       #
#                                                                            #
# Full details of the Crystallographic Information File format               #
# are given in the paper "The Crystallographic Information File (CIF):       #
# a New Standard Archive File for Crystallography" by S. R. Hall, F. H.      #
# Allen and I. D. Brown [Acta Cryst. (1991), A47, 655-685].                  #
#                                                                            #
# The current version of the core CIF dictionary is obtainable from          #
# ftp://ftp.iucr.org/pub/cif_core.dic.                                       #
#                                                                            #
# Software is freely available for graphical display of the structure(s)     #
# in this CIF. For information consult the CIF software page                 #
# http://www.iucr.org/resources/cif/software.                                #
#                                                                            #
# This file may be used for bona fide research purposes within the           #
# scientific community so long as proper attribution is given to the journal # 
# article from which it was obtained.                                        #
#                                                                            #
##############################################################################
data_I
_audit_creation_method     SHELXL-97
_chemical_name_systematic
;
Tetrakis(diethyl ether)tetra-\m~4~-oxido-octakis(pentafluorophenyl)octazinc
;
_chemical_name_common     ?
_chemical_formula_moiety     'C64 H40 F40 O8 Zn8'
_chemical_formula_sum     'C64 H40 F40 O8 Zn8'
_chemical_formula_iupac     '[Zn8 (C6 F5)8 O4 (C4 H10 O)4]'
_chemical_formula_weight     2219.92
_chemical_melting_point     ?
_symmetry_cell_setting     cubic
_symmetry_space_group_name_H-M     'P -4 3 n'
_symmetry_space_group_name_Hall     'P -4n 2 3'
loop_
    _symmetry_equiv_pos_as_xyz
    'x, y, z'
    'y+1/2, -x+1/2, -z+1/2'
    '-x, -y, z'
    '-y+1/2, x+1/2, -z+1/2'
    'x, -y, -z'
    '-y+1/2, -x+1/2, z+1/2'
    '-x, y, -z'
    'y+1/2, x+1/2, z+1/2'
    'z, x, y'
    'x+1/2, -z+1/2, -y+1/2'
    '-z, -x, y'
    '-x+1/2, z+1/2, -y+1/2'
    'z, -x, -y'
    '-x+1/2, -z+1/2, y+1/2'
    '-z, x, -y'
    'x+1/2, z+1/2, y+1/2'
    'y, z, x'
    'z+1/2, y+1/2, x+1/2'
    'z+1/2, -y+1/2, -x+1/2'
    '-z+1/2, -y+1/2, x+1/2'
    '-z+1/2, y+1/2, -x+1/2'
    'y, -z, -x'
    '-y, -z, x'
    '-y, z, -x'
_cell_length_a     23.4948(6)
_cell_length_b     23.4948(6)
_cell_length_c     23.4948(6)
_cell_angle_alpha     90.00
_cell_angle_beta     90.00
_cell_angle_gamma     90.00
_cell_volume     12969.3(6)
_cell_formula_units_Z     6
_cell_measurement_reflns_used     44493
_cell_measurement_theta_min     2.5
_cell_measurement_theta_max     25.8
_cell_measurement_temperature     173(2)
_exptl_crystal_description     block
_exptl_crystal_colour     colourless
_exptl_crystal_size_max     0.35
_exptl_crystal_size_mid     0.33
_exptl_crystal_size_min     0.32
_exptl_crystal_density_diffrn     1.705
_exptl_crystal_density_meas     ?
_exptl_crystal_density_method     'not measured'
_exptl_crystal_F_000     6528
_exptl_absorpt_coefficient_mu     2.311
_exptl_absorpt_correction_type     multi-scan
_exptl_absorpt_process_details     '(MULABS; Spek, 2009; Blessing, 1995)'
_exptl_absorpt_correction_T_min     0.4984
_exptl_absorpt_correction_T_max     0.5250
_exptl_special_details
;
 ;
;
_diffrn_ambient_temperature     173(2)
_diffrn_radiation_type     MoK\a
_diffrn_radiation_wavelength     0.71073
_diffrn_radiation_source     'fine-focus sealed tube'
_diffrn_radiation_monochromator     graphite
_diffrn_measurement_device_type     'Stoe IPDS II two-circle'
_diffrn_measurement_method     \w
_diffrn_detector_area_resol_mean     ?
_diffrn_reflns_number     75864
_diffrn_reflns_av_R_equivalents     0.0956
_diffrn_reflns_av_sigmaI/netI     0.0335
_diffrn_reflns_theta_min     2.45
_diffrn_reflns_theta_max     25.48
_diffrn_reflns_theta_full     25.00
_diffrn_measured_fraction_theta_max     0.990
_diffrn_measured_fraction_theta_full     0.996
_diffrn_reflns_limit_h_min     -27
_diffrn_reflns_limit_h_max     28
_diffrn_reflns_limit_k_min     -18
_diffrn_reflns_limit_k_max     28
_diffrn_reflns_limit_l_min     -28
_diffrn_reflns_limit_l_max     28
_diffrn_standards_number     0
_diffrn_standards_interval_count     .
_diffrn_standards_interval_time     .
_diffrn_standards_decay_%     ?
_refine_special_details
;
Refinement of <i>F</i>^2^ against ALL reflections. The weighted <i>R</i>-factor
<i>wR</i> and goodness of fit <i>S</i> are based on <i>F</i>^2^, conventional
<i>R</i>-factors <i>R</i> are based on <i>F</i>, with <i>F</i> set to zero for
negative <i>F</i>^2^. The threshold expression of <i>F</i>^2^ >
\s(<i>F</i>^2^) is used only for calculating <i>R</i>-factors(gt) <i>etc</i>.
and is not relevant to the choice of reflections for refinement.
<i>R</i>-factors based on <i>F</i>^2^ are statistically about twice as large
as those based on <i>F</i>, and <i>R</i>- factors based on ALL data will be
even larger.
;
_reflns_number_total     4000
_reflns_number_gt     3655
_reflns_threshold_expression     I>2\s(I)
_refine_ls_structure_factor_coef     Fsqd
_refine_ls_matrix_type     full
_refine_ls_R_factor_all     0.0443
_refine_ls_R_factor_gt     0.0382
_refine_ls_wR_factor_gt     0.0904
_refine_ls_wR_factor_ref     0.0929
_refine_ls_goodness_of_fit_ref     1.078
_refine_ls_restrained_S_all     1.078
_refine_ls_number_reflns     4000
_refine_ls_number_parameters     271
_refine_ls_number_restraints     0
_refine_ls_hydrogen_treatment     constr
_refine_ls_weighting_scheme     calc
_refine_ls_weighting_details
                 'calc w=1/[\s^2^(Fo^2^)+(0.0574P)^2^] where P=(Fo^2^+2Fc^2^)/3'
_atom_sites_solution_hydrogens     geom
_atom_sites_solution_primary     direct
_atom_sites_solution_secondary     difmap
_refine_ls_shift/su_max     0.001
_refine_ls_shift/su_mean     0.000
_refine_diff_density_max     0.569
_refine_diff_density_min     -0.403
_refine_ls_extinction_method     'SHELXL97 (Sheldrick, 2008)'
_refine_ls_extinction_coef     0.00131(12)
_refine_ls_extinction_expression
                                  'Fc^*^=kFc[1+0.001xFc^2^\l^3^/sin(2\q)]^-1/4^'
_refine_ls_abs_structure_details     'Flack  (1983), 1839 Friedel pairs'
_refine_ls_abs_structure_Flack     -0.002(19)
loop_
    _atom_type_symbol
    _atom_type_description
    _atom_type_scat_dispersion_real
    _atom_type_scat_dispersion_imag
    _atom_type_scat_source
    'C' 'C' 0.0033 0.0016
                         'International Tables Vol C Tables 4.2.6.8 and 6.1.1.4'
    'H' 'H' 0.0000 0.0000
                         'International Tables Vol C Tables 4.2.6.8 and 6.1.1.4'
    'F' 'F' 0.0171 0.0103
                         'International Tables Vol C Tables 4.2.6.8 and 6.1.1.4'
    'O' 'O' 0.0106 0.0060
                         'International Tables Vol C Tables 4.2.6.8 and 6.1.1.4'
    'Zn' 'Zn' 0.2839 1.4301
                         'International Tables Vol C Tables 4.2.6.8 and 6.1.1.4'
_computing_data_collection     'X-AREA (Stoe & Cie, 2001)'
_computing_cell_refinement     'X-AREA (Stoe & Cie, 2001)'
_computing_data_reduction     'X-AREA (Stoe & Cie, 2001)'
_computing_structure_solution     'SHELXS97 (Sheldrick, 2008)'
_computing_structure_refinement     'SHELXL97 (Sheldrick, 2008)'
_computing_molecular_graphics     'XP in SHELXTL (Sheldrick, 2008)'
_computing_publication_material     'SHELXL97 (Sheldrick, 2008)'
loop_
    _atom_site_type_symbol
    _atom_site_label
    _atom_site_fract_x
    _atom_site_fract_y
    _atom_site_fract_z
    _atom_site_U_iso_or_equiv
    _atom_site_adp_type
    _atom_site_calc_flag
    _atom_site_refinement_flags
    _atom_site_occupancy
    _atom_site_symmetry_multiplicity
    _atom_site_disorder_assembly
    _atom_site_disorder_group
    Zn Zn1 0.50037(3) 0.061641(18) 0.20605(2) 0.03607(14) Uani d . 1 1 . .
    Zn Zn2 0.48836(2) 0.12803(2) 0.33083(3) 0.04580(17) Uani d . 1 1 A .
    O O1 0.50255(15) 0.06020(12) 0.29312(12) 0.0371(6) Uani d . 1 1 . .
    C C1 0.4214(3) 0.1702(3) 0.3561(3) 0.0620(16) Uani d . 1 1 . .
    C C2 0.4150(3) 0.1966(3) 0.4078(3) 0.077(2) Uani d . 1 1 . .
    C C3 0.3657(5) 0.2226(4) 0.4255(4) 0.110(3) Uani d . 1 1 . .
    C C4 0.3189(5) 0.2225(5) 0.3911(6) 0.135(5) Uani d . 1 1 . .
    C C5 0.3221(3) 0.1967(4) 0.3404(5) 0.114(4) Uani d . 1 1 . .
    C C6 0.3732(3) 0.1700(3) 0.3230(4) 0.078(2) Uani d . 1 1 . .
    C C11 0.51854(19) 0.1320(2) 0.1628(2) 0.0425(10) Uani d . 1 1 . .
    C C12 0.5218(2) 0.18472(19) 0.1880(2) 0.0441(11) Uani d . 1 1 . .
    C C13 0.5437(3) 0.2323(2) 0.1619(3) 0.0557(14) Uani d . 1 1 . .
    C C14 0.5638(3) 0.2287(2) 0.1076(3) 0.0542(13) Uani d . 1 1 . .
    C C15 0.5611(3) 0.1768(3) 0.0799(2) 0.0552(13) Uani d . 1 1 . .
    C C16 0.5389(2) 0.1301(2) 0.1077(2) 0.0483(12) Uani d . 1 1 . .
    F F2 0.4605(3) 0.1988(2) 0.44346(18) 0.1052(16) Uani d . 1 1 . .
    F F3 0.3626(4) 0.2482(3) 0.4764(3) 0.179(4) Uani d . 1 1 . .
    F F4 0.2699(4) 0.2452(4) 0.4065(4) 0.230(6) Uani d . 1 1 . .
    F F5 0.2763(2) 0.1940(3) 0.3044(4) 0.169(3) Uani d . 1 1 . .
    F F6 0.37461(18) 0.1443(2) 0.2707(2) 0.0906(13) Uani d . 1 1 . .
    F F12 0.5028(2) 0.19094(11) 0.24282(12) 0.0634(8) Uani d . 1 1 . .
    F F13 0.5465(2) 0.28246(13) 0.18992(18) 0.0851(12) Uani d . 1 1 . .
    F F14 0.58640(19) 0.27394(15) 0.08172(19) 0.0782(11) Uani d . 1 1 . .
    F F15 0.5811(2) 0.17297(16) 0.02661(16) 0.0878(13) Uani d . 1 1 . .
    F F16 0.53988(18) 0.08019(14) 0.07952(15) 0.0698(10) Uani d . 1 1 . .
    O O2 0.5635(2) 0.1608(3) 0.3571(3) 0.100(2) Uani d . 1 1 . .
    C C21 0.6146(17) 0.1819(17) 0.3404(17) 0.146(15) Uiso d P 0.38(2) 1 A 1
    H H21A 0.6265 0.1634 0.3044 0.175 Uiso calc PR 0.38(2) 1 A 1
    H H21B 0.6437 0.1733 0.3697 0.175 Uiso calc PR 0.38(2) 1 A 1
    C C21' 0.5649(6) 0.2278(6) 0.3605(6) 0.082(4) Uiso d P 0.62(2) 1 A 2
    H H21C 0.5293 0.2433 0.3442 0.099 Uiso calc PR 0.62(2) 1 A 2
    H H21D 0.5671 0.2397 0.4008 0.099 Uiso calc PR 0.62(2) 1 A 2
    C C22 0.6107(12) 0.2494(8) 0.3312(10) 0.265(12) Uani d . 1 1 . .
    H H22A 0.5833 0.2656 0.3583 0.397 Uiso calc PR 0.38(2) 1 A 1
    H H22B 0.5981 0.2575 0.2923 0.397 Uiso calc PR 0.38(2) 1 A 1
    H H22C 0.6482 0.2665 0.3375 0.397 Uiso calc PR 0.38(2) 1 A 1
    H H22D 0.6171 0.2890 0.3428 0.397 Uiso calc PR 0.62(2) 1 A 2
    H H22E 0.6030 0.2480 0.2903 0.397 Uiso calc PR 0.62(2) 1 A 2
    H H22F 0.6447 0.2268 0.3398 0.397 Uiso calc PR 0.62(2) 1 A 2
    C C23 0.5877(7) 0.1302(8) 0.4201(8) 0.079(5) Uiso d P 0.49(2) 1 A 1
    H H23A 0.6238 0.1099 0.4125 0.095 Uiso calc PR 0.49(2) 1 A 1
    H H23B 0.5959 0.1609 0.4479 0.095 Uiso calc PR 0.49(2) 1 A 1
    C C24 0.5464(9) 0.0897(8) 0.4457(8) 0.089(6) Uiso d P 0.49(2) 1 A 1
    H H24A 0.5658 0.0663 0.4743 0.133 Uiso calc PR 0.49(2) 1 A 1
    H H24B 0.5307 0.0652 0.4159 0.133 Uiso calc PR 0.49(2) 1 A 1
    H H24C 0.5155 0.1110 0.4639 0.133 Uiso calc PR 0.49(2) 1 A 1
    C C23' 0.6024(6) 0.1326(6) 0.3793(6) 0.069(5) Uiso d P 0.51(2) 1 A 2
    H H23C 0.6346 0.1576 0.3901 0.083 Uiso calc PR 0.51(2) 1 A 2
    H H23D 0.6165 0.1031 0.3527 0.083 Uiso calc PR 0.51(2) 1 A 2
    C C24' 0.5754(9) 0.1044(9) 0.4335(8) 0.086(5) Uiso d P 0.51(2) 1 A 2
    H H24D 0.6040 0.0808 0.4526 0.129 Uiso calc PR 0.51(2) 1 A 2
    H H24E 0.5431 0.0806 0.4221 0.129 Uiso calc PR 0.51(2) 1 A 2
    H H24F 0.5622 0.1341 0.4596 0.129 Uiso calc PR 0.51(2) 1 A 2
loop_
    _atom_site_aniso_label
    _atom_site_aniso_U_11
    _atom_site_aniso_U_22
    _atom_site_aniso_U_33
    _atom_site_aniso_U_12
    _atom_site_aniso_U_13
    _atom_site_aniso_U_23
    Zn1 0.0371(3) 0.0301(2) 0.0410(3) -0.0003(2) 0.0001(3) 0.00158(19)
    Zn2 0.0421(3) 0.0406(3) 0.0547(3) 0.0011(2) 0.0038(2) -0.0109(2)
    O1 0.0337(14) 0.0367(14) 0.0410(14) 0.0009(14) 0.0006(15) -0.0018(12)
    C1 0.066(4) 0.047(3) 0.073(4) 0.006(3) 0.025(3) 0.010(3)
    C2 0.085(5) 0.067(4) 0.078(5) 0.028(4) 0.026(4) 0.010(3)
    C3 0.137(9) 0.108(7) 0.084(6) 0.046(6) 0.057(6) 0.008(5)
    C4 0.109(8) 0.163(10) 0.133(9) 0.086(8) 0.072(8) 0.056(8)
    C5 0.059(5) 0.123(7) 0.160(9) 0.030(5) 0.027(5) 0.080(7)
    C6 0.062(4) 0.068(4) 0.103(6) 0.012(3) 0.022(4) 0.035(4)
    C11 0.042(2) 0.039(2) 0.047(3) 0.0014(19) -0.0014(19) 0.004(2)
    C12 0.052(3) 0.032(2) 0.049(3) -0.0018(19) 0.008(2) 0.0038(19)
    C13 0.066(3) 0.033(3) 0.068(4) 0.000(2) 0.011(3) 0.000(2)
    C14 0.059(3) 0.039(3) 0.065(3) -0.003(2) 0.013(3) 0.014(2)
    C15 0.065(3) 0.055(3) 0.045(3) 0.001(3) 0.014(2) 0.014(2)
    C16 0.057(3) 0.037(3) 0.051(3) 0.000(2) -0.001(2) 0.005(2)
    F2 0.143(4) 0.107(3) 0.066(3) 0.031(3) 0.020(3) -0.018(2)
    F3 0.243(9) 0.166(6) 0.128(5) 0.095(6) 0.100(5) -0.006(4)
    F4 0.170(7) 0.269(10) 0.251(9) 0.169(7) 0.136(7) 0.128(8)
    F5 0.064(3) 0.209(7) 0.234(8) 0.047(4) 0.016(4) 0.103(6)
    F6 0.066(2) 0.094(3) 0.111(4) -0.005(2) -0.013(2) 0.017(3)
    F12 0.093(2) 0.0402(14) 0.0566(16) -0.0037(18) 0.024(2) 0.0002(12)
    F13 0.131(3) 0.0357(17) 0.089(3) -0.0218(19) 0.031(3) -0.0054(17)
    F14 0.092(3) 0.0508(19) 0.092(3) -0.0078(18) 0.029(2) 0.0174(18)
    F15 0.135(4) 0.067(2) 0.061(2) 0.004(2) 0.044(2) 0.0093(18)
    F16 0.110(3) 0.0468(17) 0.0532(18) -0.0039(18) 0.0130(19) -0.0072(14)
    O2 0.064(3) 0.113(4) 0.124(5) -0.027(3) 0.006(3) -0.065(4)
    C22 0.39(3) 0.168(18) 0.24(2) -0.10(2) 0.00(2) -0.021(16)
_geom_special_details
;
All e.s.d.'s (except the e.s.d. in the dihedral angle between two l.s. planes)
are estimated using the full covariance matrix. The cell e.s.d.'s are taken
into account individually in the estimation of e.s.d.'s in distances, angles
and torsion angles; correlations between e.s.d.'s in cell parameters are only
used when they are defined by crystal symmetry. An approximate (isotropic)
treatment of cell e.s.d.'s is used for estimating e.s.d.'s involving l.s.
planes.
;
loop_
    _geom_bond_atom_site_label_1
    _geom_bond_atom_site_label_2
    _geom_bond_site_symmetry_2
    _geom_bond_distance
    _geom_bond_publ_flag
    Zn1 C11 . 1.987(5) ?
    Zn1 O1 4_545 1.988(3) ?
    Zn1 O1 . 2.047(3) ?
    Zn1 O1 2 2.062(3) ?
    Zn1 Zn1 3_655 2.8965(8) ?
    Zn1 Zn1 2 2.9087(8) ?
    Zn1 Zn1 4_545 2.9087(8) ?
    Zn2 O1 . 1.854(3) ?
    Zn2 C1 . 1.951(6) ?
    Zn2 O2 . 2.022(5) ?
    O1 Zn1 2 1.988(3) ?
    O1 Zn1 4_545 2.062(3) ?
    C1 C2 . 1.373(10) ?
    C1 C6 . 1.373(11) ?
    C2 F2 . 1.359(9) ?
    C2 C3 . 1.373(11) ?
    C3 F3 . 1.340(11) ?
    C3 C4 . 1.365(17) ?
    C4 F4 . 1.319(9) ?
    C4 C5 . 1.339(17) ?
    C5 F5 . 1.371(12) ?
    C5 C6 . 1.415(11) ?
    C6 F6 . 1.370(10) ?
    C11 C12 . 1.375(7) ?
    C11 C16 . 1.381(7) ?
    C12 F12 . 1.373(6) ?
    C12 C13 . 1.374(7) ?
    C13 F13 . 1.352(7) ?
    C13 C14 . 1.363(8) ?
    C14 F14 . 1.335(6) ?
    C14 C15 . 1.385(8) ?
    C15 F15 . 1.339(6) ?
    C15 C16 . 1.379(7) ?
    C16 F16 . 1.347(6) ?
    O2 C23' . 1.244(14) ?
    O2 C21 . 1.36(4) ?
    O2 C21' . 1.576(14) ?
    O2 C23 . 1.74(2) ?
    C21 C22 . 1.61(4) ?
    C21 H21A . 0.9900 ?
    C21 H21B . 0.9900 ?
    C21' C22 . 1.37(2) ?
    C21' H21C . 0.9900 ?
    C21' H21D . 0.9900 ?
    C22 H22A . 0.9800 ?
    C22 H22B . 0.9800 ?
    C22 H22C . 0.9800 ?
    C22 H22D . 0.9800 ?
    C22 H22E . 0.9800 ?
    C22 H22F . 0.9800 ?
    C23 C24 . 1.49(3) ?
    C23 H23A . 0.9900 ?
    C23 H23B . 0.9900 ?
    C24 H24A . 0.9800 ?
    C24 H24B . 0.9800 ?
    C24 H24C . 0.9800 ?
    C23' C24' . 1.57(2) ?
    C23' H23C . 0.9900 ?
    C23' H23D . 0.9900 ?
    C24' H24D . 0.9800 ?
    C24' H24E . 0.9800 ?
    C24' H24F . 0.9800 ?
loop_
    _geom_angle_atom_site_label_1
    _geom_angle_atom_site_label_2
    _geom_angle_atom_site_label_3
    _geom_angle_site_symmetry_1
    _geom_angle_site_symmetry_3
    _geom_angle
    _geom_angle_publ_flag
    C11 Zn1 O1 . 4_545 137.71(16) ?
    C11 Zn1 O1 . . 121.31(16) ?
    O1 Zn1 O1 4_545 . 89.80(12) ?
    C11 Zn1 O1 . 2 117.83(16) ?
    O1 Zn1 O1 4_545 2 88.69(11) ?
    O1 Zn1 O1 . 2 87.78(12) ?
    C11 Zn1 Zn1 . 3_655 146.43(14) ?
    O1 Zn1 Zn1 4_545 3_655 45.37(9) ?
    O1 Zn1 Zn1 . 3_655 89.06(8) ?
    O1 Zn1 Zn1 2 3_655 43.33(9) ?
    C11 Zn1 Zn1 . 2 132.34(14) ?
    O1 Zn1 Zn1 4_545 2 89.85(8) ?
    O1 Zn1 Zn1 . 2 43.08(9) ?
    O1 Zn1 Zn1 2 2 44.72(8) ?
    Zn1 Zn1 Zn1 3_655 2 60.137(9) ?
    C11 Zn1 Zn1 . 4_545 151.96(14) ?
    O1 Zn1 Zn1 4_545 4_545 44.68(8) ?
    O1 Zn1 Zn1 . 4_545 45.14(9) ?
    O1 Zn1 Zn1 2 4_545 88.44(8) ?
    Zn1 Zn1 Zn1 3_655 4_545 60.137(9) ?
    Zn1 Zn1 Zn1 2 4_545 59.724(18) ?
    O1 Zn2 C1 . . 136.6(2) ?
    O1 Zn2 O2 . . 108.4(2) ?
    C1 Zn2 O2 . . 114.7(2) ?
    Zn2 O1 Zn1 . 2 137.41(17) ?
    Zn2 O1 Zn1 . . 117.33(14) ?
    Zn1 O1 Zn1 2 . 92.24(12) ?
    Zn2 O1 Zn1 . 4_545 116.75(17) ?
    Zn1 O1 Zn1 2 4_545 91.30(11) ?
    Zn1 O1 Zn1 . 4_545 90.14(12) ?
    C2 C1 C6 . . 114.3(6) ?
    C2 C1 Zn2 . . 125.9(6) ?
    C6 C1 Zn2 . . 119.4(5) ?
    F2 C2 C3 . . 117.4(8) ?
    F2 C2 C1 . . 118.4(6) ?
    C3 C2 C1 . . 124.1(9) ?
    F3 C3 C4 . . 119.0(9) ?
    F3 C3 C2 . . 121.0(11) ?
    C4 C3 C2 . . 120.0(9) ?
    F4 C4 C5 . . 118.4(14) ?
    F4 C4 C3 . . 122.8(13) ?
    C5 C4 C3 . . 118.8(8) ?
    C4 C5 F5 . . 121.7(9) ?
    C4 C5 C6 . . 120.4(10) ?
    F5 C5 C6 . . 117.9(11) ?
    F6 C6 C1 . . 119.3(6) ?
    F6 C6 C5 . . 118.4(8) ?
    C1 C6 C5 . . 122.3(9) ?
    C12 C11 C16 . . 114.4(4) ?
    C12 C11 Zn1 . . 122.8(4) ?
    C16 C11 Zn1 . . 121.8(4) ?
    C11 C12 F12 . . 118.8(4) ?
    C11 C12 C13 . . 124.2(5) ?
    F12 C12 C13 . . 117.0(4) ?
    F13 C13 C14 . . 119.5(5) ?
    F13 C13 C12 . . 120.7(5) ?
    C14 C13 C12 . . 119.7(5) ?
    F14 C14 C13 . . 121.0(5) ?
    F14 C14 C15 . . 120.3(5) ?
    C13 C14 C15 . . 118.7(5) ?
    F15 C15 C16 . . 121.5(5) ?
    F15 C15 C14 . . 118.9(5) ?
    C16 C15 C14 . . 119.6(5) ?
    F16 C16 C15 . . 117.0(5) ?
    F16 C16 C11 . . 119.6(4) ?
    C15 C16 C11 . . 123.3(5) ?
    C23' O2 C21 . . 70.4(17) ?
    C23' O2 C21' . . 119.7(9) ?
    C21 O2 C23 . . 96.1(18) ?
    C21' O2 C23 . . 111.2(9) ?
    C23' O2 Zn2 . . 124.5(8) ?
    C21 O2 Zn2 . . 145.4(18) ?
    C21' O2 Zn2 . . 114.4(6) ?
    C23 O2 Zn2 . . 112.8(7) ?
    O2 C21 C22 . . 110(3) ?
    O2 C21 H21A . . 109.6 ?
    C22 C21 H21A . . 109.6 ?
    O2 C21 H21B . . 109.6 ?
    C22 C21 H21B . . 109.6 ?
    H21A C21 H21B . . 108.1 ?
    C22 C21' O2 . . 111.2(13) ?
    C22 C21' H21C . . 109.4 ?
    O2 C21' H21C . . 109.4 ?
    C22 C21' H21D . . 109.4 ?
    O2 C21' H21D . . 109.4 ?
    H21C C21' H21D . . 108.0 ?
    C21' C22 C21 . . 67.1(16) ?
    C21' C22 H22A . . 46.1 ?
    C21 C22 H22A . . 109.5 ?
    C21' C22 H22B . . 107.6 ?
    C21 C22 H22B . . 109.5 ?
    H22A C22 H22B . . 109.5 ?
    C21' C22 H22C . . 141.3 ?
    C21 C22 H22C . . 109.5 ?
    H22A C22 H22C . . 109.5 ?
    H22B C22 H22C . . 109.5 ?
    C21' C22 H22D . . 109.5 ?
    C21 C22 H22D . . 153.1 ?
    C21' C22 H22E . . 109.5 ?
    H22C C22 H22E . . 109.2 ?
    H22D C22 H22E . . 109.5 ?
    C21' C22 H22F . . 109.5 ?
    H22D C22 H22F . . 109.5 ?
    H22E C22 H22F . . 109.5 ?
    C24 C23 O2 . . 113.2(12) ?
    C24 C23 H23A . . 108.9 ?
    O2 C23 H23A . . 108.9 ?
    C24 C23 H23B . . 108.9 ?
    O2 C23 H23B . . 108.9 ?
    H23A C23 H23B . . 107.7 ?
    C23 C24 H24A . . 109.5 ?
    C23 C24 H24B . . 109.5 ?
    H24A C24 H24B . . 109.5 ?
    C23 C24 H24C . . 109.5 ?
    H24A C24 H24C . . 109.5 ?
    H24B C24 H24C . . 109.5 ?
    O2 C23' C24' . . 105.6(12) ?
    O2 C23' H23C . . 110.6 ?
    C24' C23' H23C . . 110.6 ?
    O2 C23' H23D . . 110.6 ?
    C24' C23' H23D . . 110.6 ?
    H23C C23' H23D . . 108.8 ?
    C23' C24' H24D . . 109.5 ?
    C23' C24' H24E . . 109.5 ?
    H24D C24' H24E . . 109.5 ?
    C23' C24' H24F . . 109.5 ?
    H24D C24' H24F . . 109.5 ?
    H24E C24' H24F . . 109.5 ?
loop_
    _geom_torsion_atom_site_label_1
    _geom_torsion_atom_site_label_2
    _geom_torsion_atom_site_label_3
    _geom_torsion_atom_site_label_4
    _geom_torsion_site_symmetry_1
    _geom_torsion_site_symmetry_2
    _geom_torsion_site_symmetry_3
    _geom_torsion_site_symmetry_4
    _geom_torsion
    _geom_torsion_publ_flag
    C1 Zn2 O1 Zn1 . . . 2 -146.6(3) ?
    O2 Zn2 O1 Zn1 . . . 2 26.8(4) ?
    C1 Zn2 O1 Zn1 . . . . 84.5(3) ?
    O2 Zn2 O1 Zn1 . . . . -102.0(3) ?
    C1 Zn2 O1 Zn1 . . . 4_545 -20.8(4) ?
    O2 Zn2 O1 Zn1 . . . 4_545 152.7(3) ?
    C11 Zn1 O1 Zn2 . . . . 27.9(3) ?
    O1 Zn1 O1 Zn2 4_545 . . . -121.8(2) ?
    O1 Zn1 O1 Zn2 2 . . . 149.5(2) ?
    Zn1 Zn1 O1 Zn2 3_655 . . . -167.19(17) ?
    Zn1 Zn1 O1 Zn2 2 . . . 148.2(3) ?
    Zn1 Zn1 O1 Zn2 4_545 . . . -120.5(2) ?
    C11 Zn1 O1 Zn1 . . . 2 -120.25(17) ?
    O1 Zn1 O1 Zn1 2 . . 2 1.30(11) ?
    Zn1 Zn1 O1 Zn1 3_655 . . 2 44.64(9) ?
    Zn1 Zn1 O1 Zn1 4_545 . . 2 91.31(11) ?
    C11 Zn1 O1 Zn1 . . . 4_545 148.44(17) ?
    O1 Zn1 O1 Zn1 4_545 . . 4_545 -1.31(11) ?
    Zn1 Zn1 O1 Zn1 3_655 . . 4_545 -46.67(9) ?
    Zn1 Zn1 O1 Zn1 2 . . 4_545 -91.31(11) ?
    O1 Zn2 C1 C2 . . . . 136.8(5) ?
    O2 Zn2 C1 C2 . . . . -36.4(7) ?
    O1 Zn2 C1 C6 . . . . -36.3(6) ?
    O2 Zn2 C1 C6 . . . . 150.5(5) ?
    C6 C1 C2 F2 . . . . 179.8(6) ?
    Zn2 C1 C2 F2 . . . . 6.4(10) ?
    C6 C1 C2 C3 . . . . -1.9(11) ?
    Zn2 C1 C2 C3 . . . . -175.4(6) ?
    F2 C2 C3 F3 . . . . -1.0(13) ?
    C1 C2 C3 F3 . . . . -179.2(8) ?
    F2 C2 C3 C4 . . . . 179.2(9) ?
    C1 C2 C3 C4 . . . . 0.9(15) ?
    F3 C3 C4 F4 . . . . -1.9(17) ?
    C2 C3 C4 F4 . . . . 178.0(9) ?
    F3 C3 C4 C5 . . . . -179.8(10) ?
    C2 C3 C4 C5 . . . . 0.1(17) ?
    F4 C4 C5 F5 . . . . 0.7(16) ?
    C3 C4 C5 F5 . . . . 178.7(9) ?
    F4 C4 C5 C6 . . . . -177.8(8) ?
    C3 C4 C5 C6 . . . . 0.2(16) ?
    C2 C1 C6 F6 . . . . -179.5(6) ?
    Zn2 C1 C6 F6 . . . . -5.7(8) ?
    C2 C1 C6 C5 . . . . 2.2(10) ?
    Zn2 C1 C6 C5 . . . . 176.0(6) ?
    C4 C5 C6 F6 . . . . -179.7(8) ?
    F5 C5 C6 F6 . . . . 1.7(10) ?
    C4 C5 C6 C1 . . . . -1.4(13) ?
    F5 C5 C6 C1 . . . . -179.9(7) ?
    O1 Zn1 C11 C12 4_545 . . . 117.9(4) ?
    O1 Zn1 C11 C12 . . . . -13.6(5) ?
    O1 Zn1 C11 C12 2 . . . -119.3(4) ?
    Zn1 Zn1 C11 C12 3_655 . . . -165.5(3) ?
    Zn1 Zn1 C11 C12 2 . . . -66.6(5) ?
    Zn1 Zn1 C11 C12 4_545 . . . 38.5(6) ?
    O1 Zn1 C11 C16 4_545 . . . -74.3(5) ?
    O1 Zn1 C11 C16 . . . . 154.2(4) ?
    O1 Zn1 C11 C16 2 . . . 48.6(5) ?
    Zn1 Zn1 C11 C16 3_655 . . . 2.3(6) ?
    Zn1 Zn1 C11 C16 2 . . . 101.3(4) ?
    Zn1 Zn1 C11 C16 4_545 . . . -153.7(3) ?
    C16 C11 C12 F12 . . . . -179.8(5) ?
    Zn1 C11 C12 F12 . . . . -11.1(7) ?
    C16 C11 C12 C13 . . . . -0.5(8) ?
    Zn1 C11 C12 C13 . . . . 168.2(4) ?
    C11 C12 C13 F13 . . . . -178.7(5) ?
    F12 C12 C13 F13 . . . . 0.6(8) ?
    C11 C12 C13 C14 . . . . 0.0(9) ?
    F12 C12 C13 C14 . . . . 179.4(5) ?
    F13 C13 C14 F14 . . . . 0.2(10) ?
    C12 C13 C14 F14 . . . . -178.6(6) ?
    F13 C13 C14 C15 . . . . 179.4(6) ?
    C12 C13 C14 C15 . . . . 0.6(9) ?
    F14 C14 C15 F15 . . . . -0.5(9) ?
    C13 C14 C15 F15 . . . . -179.7(6) ?
    F14 C14 C15 C16 . . . . 178.5(6) ?
    C13 C14 C15 C16 . . . . -0.7(9) ?
    F15 C15 C16 F16 . . . . 2.1(9) ?
    C14 C15 C16 F16 . . . . -176.9(5) ?
    F15 C15 C16 C11 . . . . 179.3(6) ?
    C14 C15 C16 C11 . . . . 0.3(9) ?
    C12 C11 C16 F16 . . . . 177.5(5) ?
    Zn1 C11 C16 F16 . . . . 8.7(7) ?
    C12 C11 C16 C15 . . . . 0.3(8) ?
    Zn1 C11 C16 C15 . . . . -168.5(5) ?
    O1 Zn2 O2 C23' . . . . -43.3(10) ?
    C1 Zn2 O2 C23' . . . . 131.7(10) ?
    O1 Zn2 O2 C21 . . . . 63(3) ?
    C1 Zn2 O2 C21 . . . . -122(3) ?
    O1 Zn2 O2 C21' . . . . 150.0(6) ?
    C1 Zn2 O2 C21' . . . . -35.0(7) ?
    O1 Zn2 O2 C23 . . . . -81.5(7) ?
    C1 Zn2 O2 C23 . . . . 93.6(7) ?
    C23' O2 C21 C22 . . . . -147(3) ?
    C21' O2 C21 C22 . . . . -12.3(19) ?
    C23 O2 C21 C22 . . . . -123(2) ?
    Zn2 O2 C21 C22 . . . . 90(4) ?
    C23' O2 C21' C22 . . . . 64.6(18) ?
    C21 O2 C21' C22 . . . . 14(2) ?
    C23 O2 C21' C22 . . . . 102.7(16) ?
    Zn2 O2 C21' C22 . . . . -128.0(14) ?
    O2 C21' C22 C21 . . . . -12(2) ?
    O2 C21 C22 C21' . . . . 14(2) ?
    C23' O2 C23 C24 . . . . -123(2) ?
    C21 O2 C23 C24 . . . . -166(2) ?
    C21' O2 C23 C24 . . . . 124.9(13) ?
    Zn2 O2 C23 C24 . . . . -5.3(15) ?
    C21 O2 C23' C24' . . . . 157(2) ?
    C21' O2 C23' C24' . . . . 107.9(13) ?
    C23 O2 C23' C24' . . . . 22.7(14) ?
    Zn2 O2 C23' C24' . . . . -58.2(15) ?
data_global
_journal_date_recd_electronic     2011-08-25
_journal_date_accepted     2011-09-12
_journal_name_full     'Acta Crystallographica, Section E'
_journal_year     2011
_journal_volume     67
_journal_issue     10
_journal_page_first     m1395
_journal_page_last     m1395
_journal_paper_category     QM
_journal_coeditor_code     KJ2188
_publ_contact_author
;
      Dr. Michael Bolte
      Institut f\"ur Anorganische Chemie
      J. W. Goethe-Universit\"at
      Max-von-Laue-Strasse 7
      60438 Frankfurt/Main
      Germany
;
_publ_contact_author_email     bolte@chemie.uni-frankfurt.de
_publ_contact_author_fax     '49 69 798 29239'
_publ_contact_author_phone     '49 69 798 29136'
_publ_section_title
;
Tetrakis(diethyl ether)tetra-\m~4~-oxido-octakis(pentafluorophenyl)octazinc
;
loop_
    _publ_author_name
    _publ_author_address
    'Franz, Daniel'
;     Institut f\"ur Anorganische Chemie
      J. W. Goethe-Universit\"at Frankfurt
      Max-von-Laue-Strasse 7
      60438 Frankfurt/Main
      Germany
;
    'Lerner, Hans-Wolfram'
;     Institut f\"ur Anorganische Chemie
      J. W. Goethe-Universit\"at Frankfurt
      Max-von-Laue-Strasse 7
      60438 Frankfurt/Main
      Germany
;
    'Bolte, Michael'
;     Institut f\"ur Anorganische Chemie
      J. W. Goethe-Universit\"at Frankfurt
      Max-von-Laue-Strasse 7
      60438 Frankfurt/Main
      Germany
;
