# Supplementary material for: Tetra­kis(diethyl ether)tetra-μ4-oxido-octa­kis­(penta­fluoro­phen­yl)octa­zinc
Source: Acta Crystallogr Sect E Struct Rep Online. 2011 Sep 17;67(Pt 10):m1395. doi: 10.1107/S160053681103697X (PMC3201485; doi:10.1107/S160053681103697X)
Supplement: Supplementary file 2 [file e-67-m1395-Isup2.hkl]

# 
# h,k,l, Fc-squared, Fo-squared, sigma(Fo-squared) and status flag 
# 
data_I
_shelx_title ' wa1096 in P-43n' 
_shelx_refln_list_code          4 
_shelx_F_calc_maximum      519.59 
_exptl_crystal_F_000      6528.00 
_reflns_d_resolution_high  0.8260 
 
loop_ 
 _symmetry_equiv_pos_as_xyz 
 'x, y, z' 
 'y+1/2, -x+1/2, -z+1/2' 
 '-x, -y, z' 
 '-y+1/2, x+1/2, -z+1/2' 
 'x, -y, -z' 
 '-y+1/2, -x+1/2, z+1/2' 
 '-x, y, -z' 
 'y+1/2, x+1/2, z+1/2' 
 'z, x, y' 
 'x+1/2, -z+1/2, -y+1/2' 
 '-z, -x, y' 
 '-x+1/2, z+1/2, -y+1/2' 
 'z, -x, -y' 
 '-x+1/2, -z+1/2, y+1/2' 
 '-z, x, -y' 
 'x+1/2, z+1/2, y+1/2' 
 'y, z, x' 
 'z+1/2, y+1/2, x+1/2' 
 'z+1/2, -y+1/2, -x+1/2' 
 '-z+1/2, -y+1/2, x+1/2' 
 '-z+1/2, y+1/2, -x+1/2' 
 'y, -z, -x' 
 '-y, -z, x' 
 '-y, z, -x' 
 
_cell_length_a    23.4948 
_cell_length_b    23.4948 
_cell_length_c    23.4948 
_cell_angle_alpha  90.000 
_cell_angle_beta   90.000 
_cell_angle_gamma  90.000 
 
_shelx_F_squared_multiplier     1.000 
 
loop_ 
 _refln_index_h 
 _refln_index_k 
 _refln_index_l 
 _refln_F_squared_calc 
 _refln_F_squared_meas 
 _refln_F_squared_sigma 
 _refln_observed_status 
  -2   2   2   241237.30   250998.20  19742.06 o 
   0   2   2   210094.95   235008.22   6331.59 o 
   2   2   2   267659.50   303290.84  15359.67 o 
   0   1   3    10064.05     4135.30    206.91 o 
  -1   2   3    64820.46    48611.28    709.34 o 
   0   2   3    12270.55    10615.20    275.17 o 
   1   2   3    66129.34    51148.13    898.50 o 
  -2   3   3    21407.34    22395.70    558.96 o 
   0   3   3    29147.86    31330.16    988.61 o 
   2   3   3    23015.53    25119.47    461.97 o 
   0   1   4    28639.25    28830.29    523.30 o 
  -2   2   4    15415.04     9939.34    301.95 o 
  -1   2   4     6179.25     7388.08    238.84 o 
   0   2   4     6440.85    12935.48    253.40 o 
   1   2   4     4851.88     6055.07    210.81 o 
   2   2   4    16886.57    10900.24    335.39 o 
  -2   3   4    49563.24    46735.78    947.07 o 
   0   3   4   143896.67   146623.81   1335.62 o 
   2   3   4    47784.38    46871.02    437.88 o 
  -4   4   4   248019.13   256524.19  14742.52 o 
  -2   4   4    52394.92    49449.25   1709.80 o 
   0   4   4    18549.95    11868.77    345.82 o 
   2   4   4    47946.52    46337.41    794.25 o 
   4   4   4   269975.78   290914.13   4742.71 o 
   0   1   5    44629.89    74171.72    854.58 o 
  -1   2   5    38581.57    28830.18    329.61 o 
   0   2   5    32986.40    29366.65    474.62 o 
   1   2   5    40102.04    30401.02    387.16 o 
  -2   3   5    16269.62    12852.40    235.45 o 
  -1   3   5    91121.26    92756.27   1000.78 o 
   0   3   5    54104.42    59359.61    733.56 o 
   1   3   5    88774.77    92178.94   1060.35 o 
   2   3   5    16452.14    13260.35    247.24 o 
  -3   4   5     7862.18     6911.58    190.35 o 
  -2   4   5    16631.71    15995.21    249.39 o 
  -1   4   5     6120.30     3232.43    201.62 o 
   0   4   5    37989.22    40963.07    627.60 o 
   1   4   5     5131.05     2556.17    207.76 o 
   2   4   5    17753.89    17080.52    246.90 o 
   3   4   5     7497.93     6991.12    176.51 o 
  -4   5   5    82526.08    76275.55   1821.90 o 
  -2   5   5    31236.97    36496.55    868.98 o 
   0   5   5    10965.24    15917.28    335.49 o 
   2   5   5    22179.88    25513.41    393.83 o 
   4   5   5    84645.53    82831.22   1492.80 o 
   0   0   6    47425.16    42933.48   1036.00 o 
  -1   1   6     7113.99     8650.85    286.02 o 
   0   1   6      325.41      300.68    178.02 o 
   1   1   6     9331.56    11402.42    314.77 o 
  -2   2   6   112853.35   140810.48   2135.25 o 
  -1   2   6    90213.49    91978.54   1313.65 o 
   0   2   6     5757.11     5271.46    196.78 o 
   1   2   6    86916.38    90084.52    897.01 o 
   2   2   6   113715.98   136456.58   1363.62 o 
  -3   3   6    75383.95    81714.28   1366.79 o 
  -2   3   6    70438.27    71045.91   1021.36 o 
  -1   3   6     4530.31     3493.40    201.24 o 
   0   3   6    25771.70    27532.54    370.17 o 
   1   3   6     5170.88     4258.72    210.75 o 
   2   3   6    77074.03    78197.73    945.38 o 
   3   3   6    86117.98   102784.83   2078.80 o 
  -4   4   6    16913.87    15408.19    420.46 o 
  -3   4   6    52607.58    48027.41    608.02 o 
  -2   4   6      914.65     1488.18    188.58 o 
  -1   4   6     1394.31     1757.99    188.35 o 
   0   4   6     5298.21     3599.40    224.65 o 
   1   4   6     1025.36     1404.58    187.67 o 
   2   4   6      754.93     1270.72    188.10 o 
   3   4   6    44017.93    39305.36    372.31 o 
   4   4   6    19381.25    19760.96    318.37 o 
  -5   5   6   121968.90   109191.83   2255.39 o 
  -4   5   6     2763.20     2749.75    180.56 o 
  -3   5   6    58799.99    53471.55    698.04 o 
  -2   5   6    18535.54    17823.71    236.70 o 
  -1   5   6     2192.83     2158.25    207.66 o 
   0   5   6    92921.35    91607.45   1038.26 o 
   1   5   6     1373.10     1776.99    180.20 o 
   2   5   6    16103.71    16192.04    236.14 o 
   3   5   6    54237.47    51305.34    495.00 o 
   4   5   6     3203.37     3428.90    156.00 o 
   5   5   6   118091.84   122282.80   1623.33 o 
  -6   6   6    38624.73    37808.03   1409.60 o 
  -4   6   6    39086.62    37353.03    494.09 o 
  -2   6   6    10897.53    12392.87    293.96 o 
   0   6   6    34431.50    32859.75    730.74 o 
   2   6   6    13014.09    15506.32    374.37 o 
   4   6   6    39358.13    37589.00    518.04 o 
   6   6   6    38767.66    39911.66    976.72 o 
   0   1   7      120.74      331.12    180.92 o 
  -1   2   7    27458.46    26908.86    316.72 o 
   0   2   7   236909.03   279947.06   3180.50 o 
   1   2   7    25418.16    23754.60    392.51 o 
  -2   3   7     9600.21     8464.38    207.60 o 
  -1   3   7    29474.60    27393.43    369.68 o 
   0   3   7    93445.36    93468.55   1041.26 o 
   1   3   7    25736.95    23111.17    309.30 o 
   2   3   7    12677.36    11324.23    216.89 o 
  -3   4   7    87954.45    87181.17   1493.85 o 
  -2   4   7   163279.41   166810.33   2005.74 o 
  -1   4   7    23450.92    21331.50    363.30 o 
   0   4   7    25612.27    28734.18    286.70 o 
   1   4   7    26394.59    25982.59    356.12 o 
   2   4   7   166071.22   179016.45   2139.37 o 
   3   4   7    96402.77    98675.38   1444.55 o 
  -4   5   7    17099.23    15042.93    236.09 o 
  -3   5   7   107272.66   100596.55   1430.38 o 
  -2   5   7    19645.67    17363.56    278.06 o 
  -1   5   7    55499.92    54848.01    649.36 o 
   0   5   7    52892.02    55268.63    844.41 o 
   1   5   7    59775.60    61853.81    836.97 o 
   2   5   7    21786.82    20021.58    383.89 o 
   3   5   7   109377.77   107855.52   1142.70 o 
   4   5   7    15897.79    14421.09    212.25 o 
  -5   6   7     3296.90     3172.27    176.27 o 
  -4   6   7    31285.36    29498.79    448.50 o 
  -3   6   7     8845.12     8604.04    183.49 o 
  -2   6   7     2422.85     2769.37    164.21 o 
  -1   6   7   122120.65   128725.27   1287.15 o 
   0   6   7    46550.52    51434.71    604.95 o 
   1   6   7   122781.70   135466.73   1562.26 o 
   2   6   7     2341.90     2410.46    185.51 o 
   3   6   7     9059.15     9392.35    201.64 o 
   4   6   7    29283.78    29332.30    304.24 o 
   5   6   7     2716.95     2817.78    151.77 o 
  -6   7   7     6386.16     5590.65    237.86 o 
  -4   7   7    38206.00    36246.61    741.65 o 
  -2   7   7    70493.36    63741.74   1724.81 o 
   0   7   7    68192.46    70071.94   1402.88 o 
   2   7   7    64949.59    58841.63    975.47 o 
   4   7   7    39260.96    38159.12    809.76 o 
   6   7   7     6008.17     5406.80    218.18 o 
   0   0   8    41194.05    37425.86   1589.97 o 
  -1   1   8   133088.38   158881.80   2483.81 o 
   0   1   8   126219.73   132948.31   1564.45 o 
   1   1   8   121889.52   143471.86   2530.07 o 
  -2   2   8    46866.25    48809.38    942.13 o 
  -1   2   8    15291.83    14219.60    224.97 o 
   0   2   8    73671.08    69321.04    732.23 o 
   1   2   8    14760.79    13768.34    222.08 o 
   2   2   8    48217.12    49465.62    671.00 o 
  -3   3   8   162334.16   155602.61   2880.41 o 
  -2   3   8   132257.25   139028.52   1594.95 o 
  -1   3   8    19702.93    19483.22    273.09 o 
   0   3   8    14007.79    12187.57    214.50 o 
   1   3   8    19217.75    19427.90    250.83 o 
   2   3   8   126372.10   139383.11   1409.92 o 
   3   3   8   169767.25   160739.84   2845.45 o 
  -4   4   8    16744.76    17259.24    359.43 o 
  -3   4   8      931.00      806.20    160.83 o 
  -2   4   8      136.54      310.49    176.87 o 
  -1   4   8     2489.66     2640.40    194.44 o 
   0   4   8    96290.39   104802.60   1354.61 o 
   1   4   8     1658.45     1682.76    177.49 o 
   2   4   8      152.65      394.43    178.15 o 
   3   4   8     2000.94     1873.69    167.31 o 
   4   4   8    17039.73    18365.59    364.73 o 
  -5   5   8     8472.81     7825.15    251.56 o 
  -4   5   8   104679.36    99123.00   1101.81 o 
  -3   5   8    13574.89    12058.27    227.72 o 
  -2   5   8    24181.17    24158.92    406.46 o 
  -1   5   8    63444.79    55614.86    648.40 o 
   0   5   8    54905.51    51946.11    912.20 o 
   1   5   8    65455.52    60281.27    857.07 o 
   2   5   8    25853.88    26331.93    278.96 o 
   3   5   8    13700.78    12827.58    209.83 o 
   4   5   8   105185.63   104229.31   1460.78 o 
   5   5   8     6325.18     5791.71    243.93 o 
  -6   6   8    31461.53    30294.11    538.27 o 
  -5   6   8    23684.56    21436.18    245.58 o 
  -4   6   8     5430.34     4487.76    164.08 o 
  -3   6   8    20265.68    18130.96    222.19 o 
  -2   6   8    57796.26    56374.95    643.17 o 
  -1   6   8    15977.91    15258.51    227.53 o 
   0   6   8     1198.18      580.27    173.69 o 
   1   6   8    13659.63    13132.31    219.05 o 
   2   6   8    57890.34    58006.06    724.96 o 
   3   6   8    20967.28    19958.88    258.41 o 
   4   6   8     5982.02     5269.05    170.14 o 
   5   6   8    25055.24    22995.21    313.33 o 
   6   6   8    30159.10    30484.32    587.32 o 
  -7   7   8     1594.59     1325.38    225.37 o 
  -6   7   8     7936.88     7479.54    173.62 o 
  -5   7   8     2849.31     3337.36    155.29 o 
  -4   7   8    25454.96    25010.15    339.82 o 
  -3   7   8    17456.68    18978.92    280.96 o 
  -2   7   8    72079.97    75792.98    996.71 o 
  -1   7   8     5840.14     5843.99    189.67 o 
   0   7   8    12155.19    12054.86    197.54 o 
   1   7   8     5241.80     4956.16    192.38 o 
   2   7   8    73525.58    79440.36   1328.09 o 
   3   7   8    18161.39    20033.22    280.05 o 
   4   7   8    25074.29    25224.82    308.99 o 
   5   7   8     2415.79     3279.29    152.91 o 
   6   7   8     7512.65     7516.19    155.37 o 
   7   7   8     1788.50     1506.30    208.30 o 
  -8   8   8     4466.60     4333.50    380.42 o 
  -6   8   8    26138.69    24674.99    396.01 o 
  -4   8   8    14461.84    13649.68    286.53 o 
  -2   8   8    11817.28    12640.68    298.23 o 
   0   8   8     4406.43     4017.62    239.27 o 
   2   8   8    13817.55    14660.19    372.02 o 
   4   8   8    13409.26    13591.11    359.44 o 
   6   8   8    25401.73    23093.48    434.11 o 
   8   8   8     4352.72     4662.76    366.43 o 
   0   1   9    16621.46    15855.23    216.29 o 
  -1   2   9     8552.08     7486.38    194.62 o 
   0   2   9     4520.65     4076.23    183.16 o 
   1   2   9     8940.15     8326.87    187.90 o 
  -2   3   9     7769.34     8542.58    208.74 o 
  -1   3   9    84969.59    83556.91    956.71 o 
   0   3   9    10697.33    11330.95    204.19 o 
   1   3   9    84048.57    83795.88   1062.13 o 
   2   3   9     8962.59     9793.82    191.73 o 
  -3   4   9    99403.45    91578.18   1493.58 o 
  -2   4   9    10359.52    10365.51    197.64 o 
  -1   4   9    26793.23    25787.94    318.18 o 
   0   4   9    73838.91    68752.32    961.63 o 
   1   4   9    26242.08    25966.65    400.49 o 
   2   4   9    11911.57    12304.27    215.85 o 
   3   4   9    95131.82    90073.88    883.03 o 
  -4   5   9     7285.81     7003.49    188.93 o 
  -3   5   9   109689.45   105927.02   1513.74 o 
  -2   5   9   110756.05   115284.40   2008.58 o 
  -1   5   9     5901.69     5330.14    186.68 o 
   0   5   9    24030.96    21146.94    236.64 o 
   1   5   9     5184.01     4793.83    176.24 o 
   2   5   9   109616.82   120881.59   1272.41 o 
   3   5   9   105767.21   100597.51   1076.85 o 
   4   5   9     6523.89     6570.41    178.59 o 
  -5   6   9     7983.47     7988.94    180.54 o 
  -4   6   9    13815.86    12765.66    190.55 o 
  -3   6   9     6169.82     5806.45    164.21 o 
  -2   6   9     1943.85     2053.76    172.97 o 
  -1   6   9    15530.64    13036.33    238.55 o 
   0   6   9    46394.05    47514.50    702.70 o 
   1   6   9    15994.20    14331.67    219.11 o 
   2   6   9     1745.59     1888.04    169.76 o 
   3   6   9     6825.95     6405.14    171.27 o 
   4   6   9    14238.09    13368.92    235.51 o 
   5   6   9     8172.05     8473.92    179.30 o 
  -6   7   9     3007.92     2795.17    158.60 o 
  -5   7   9    24376.36    21459.44    284.12 o 
  -4   7   9    46849.27    44708.39    635.77 o 
  -3   7   9     2666.33     2928.66    169.98 o 
  -2   7   9    17402.05    17118.48    324.82 o 
  -1   7   9    37123.41    35822.42    540.37 o 
   0   7   9     5379.68     6164.69    193.88 o 
   1   7   9    38469.36    36700.30    526.01 o 
   2   7   9    17091.03    17996.20    322.72 o 
   3   7   9     3019.14     3316.69    178.74 o 
   4   7   9    46000.14    46043.32    670.02 o 
   5   7   9    25522.13    22792.92    368.46 o 
   6   7   9     3813.73     3800.00    160.25 o 
  -7   8   9     6700.38     6228.49    175.00 o 
  -6   8   9     3982.20     3688.37    165.26 o 
  -5   8   9     6628.58     6264.98    179.21 o 
  -4   8   9    44957.52    45629.34    699.29 o 
  -3   8   9     9474.33     9642.40    242.49 o 
  -2   8   9    23399.53    24180.30    441.89 o 
  -1   8   9    15166.42    14333.75    226.14 o 
   0   8   9    13323.22    14645.60    263.73 o 
   1   8   9    16122.73    15463.06    295.39 o 
   2   8   9    22558.27    23894.87    368.64 o 
   3   8   9    10726.08    10971.34    290.57 o 
   4   8   9    42988.70    44344.52    787.23 o 
   5   8   9     5879.79     5696.18    165.07 o 
   6   8   9     4083.46     3730.42    153.02 o 
   7   8   9     6629.16     6568.35    152.22 o 
  -8   9   9     2502.45     1981.54    216.84 o 
  -6   9   9    16739.96    17035.39    355.96 o 
  -4   9   9    43299.02    40495.18   1256.32 o 
  -2   9   9    22679.66    20779.88    520.37 o 
   0   9   9      285.78      427.96    239.76 o 
   2   9   9    21671.19    20751.88    435.53 o 
   4   9   9    41060.09    39444.93    765.99 o 
   6   9   9    17109.96    18768.19    425.38 o 
   8   9   9     2949.44     2885.82    198.62 o 
   0   0  10    38214.95    34530.02    591.09 o 
  -1   1  10    13518.27    15376.54    296.00 o 
   0   1  10     1907.07     1937.26    166.50 o 
   1   1  10    13396.47    14994.13    298.59 o 
  -2   2  10    73694.04    70042.42   1263.07 o 
  -1   2  10    46181.38    46400.75    599.44 o 
   0   2  10      783.31      331.38    158.12 o 
   1   2  10    46271.50    46512.00    775.36 o 
   2   2  10    75855.11    74873.23   1649.15 o 
  -3   3  10    83716.30    86961.29   1152.39 o 
  -2   3  10     3823.68     3783.27    184.76 o 
  -1   3  10    12708.95    12668.64    207.79 o 
   0   3  10    49854.14    53382.80    846.37 o 
   1   3  10    13696.63    13525.51    222.51 o 
   2   3  10     3105.17     3131.53    165.52 o 
   3   3  10    89102.78    90649.96   1618.27 o 
  -4   4  10    22312.70    20588.45    413.76 o 
  -3   4  10     2111.99     2230.85    163.05 o 
  -2   4  10    61217.28    59525.54    526.06 o 
  -1   4  10    31401.31    28987.52    473.48 o 
   0   4  10     3897.24     4322.00    191.72 o 
   1   4  10    30721.53    29558.34    351.86 o 
   2   4  10    65005.02    64667.89    574.50 o 
   3   4  10     2381.19     2665.83    164.80 o 
   4   4  10    22100.72    22299.24    517.39 o 
  -5   5  10    26535.30    22211.65    533.86 o 
  -4   5  10      595.02      919.68    169.65 o 
  -3   5  10     5568.51     6228.68    162.50 o 
  -2   5  10     3361.08     2922.97    161.37 o 
  -1   5  10    33900.65    35478.74    412.36 o 
   0   5  10    21654.27    23108.20    315.11 o 
   1   5  10    33517.35    36497.95    317.47 o 
   2   5  10     3043.67     2612.25    166.97 o 
   3   5  10     5191.96     6241.47    177.77 o 
   4   5  10      225.01      394.32    163.07 o 
   5   5  10    21560.61    19151.13    376.35 o 
  -6   6  10    16774.90    16200.08    330.98 o 
  -5   6  10     1830.83     1929.25    151.32 o 
  -4   6  10    43393.65    43398.33    580.59 o 
  -3   6  10     6250.64     6220.95    183.50 o 
  -2   6  10    12107.24    10983.18    199.61 o 
  -1   6  10     1298.71     1334.68    177.42 o 
   0   6  10    17732.51    17719.24    218.43 o 
   1   6  10      872.12      789.29    167.71 o 
   2   6  10    13423.09    13110.40    196.38 o 
   3   6  10     5611.78     5695.20    181.06 o 
   4   6  10    40522.88    42255.13    541.02 o 
   5   6  10     2015.57     2198.20    160.31 o 
   6   6  10    15910.55    15369.11    315.68 o 
  -7   7  10    38063.97    35627.45    529.51 o 
  -6   7  10    21713.12    19997.10    384.48 o 
  -5   7  10      402.25      575.41    163.68 o 
  -4   7  10    18317.07    18461.30    262.32 o 
  -3   7  10     1491.89     1272.51    157.58 o 
  -2   7  10    51924.52    52998.44    608.35 o 
  -1   7  10    27351.33    26744.73    363.52 o 
   0   7  10     3900.89     3857.27    182.88 o 
   1   7  10    28914.82    29404.99    478.76 o 
   2   7  10    49010.22    49818.88    713.50 o 
   3   7  10     1209.79     1088.27    159.11 o 
   4   7  10    19030.80    19640.19    307.74 o 
   5   7  10      418.26      480.45    181.98 o 
   6   7  10    23905.31    23093.01    303.42 o 
   7   7  10    39229.13    39929.33    968.34 o 
  -8   8  10     7718.69     7453.50    255.39 o 
  -7   8  10    52241.02    48683.76    695.95 o 
  -6   8  10      322.87      428.96    165.96 o 
  -5   8  10    68140.35    67699.63   1090.58 o 
  -4   8  10     9300.56     9008.45    225.58 o 
  -3   8  10     4762.24     4356.55    179.90 o 
  -2   8  10     6426.82     6769.37    182.31 o 
  -1   8  10     4023.78     3936.24    177.51 o 
   0   8  10    46624.96    48992.14    611.82 o 
   1   8  10     3585.38     3823.97    169.69 o 
   2   8  10     6720.15     7144.82    189.75 o 
   3   8  10     4522.10     4198.08    171.63 o 
   4   8  10     9876.76     9497.83    198.00 o 
   5   8  10    65718.15    66836.01    924.49 o 
   6   8  10      330.03      461.05    149.43 o 
   7   8  10    50589.26    48988.50    713.94 o 
   8   8  10     7728.66     7917.69    234.40 o 
  -9   9  10    26486.29    25024.87    312.15 o 
  -8   9  10    42258.88    40505.71    539.44 o 
  -7   9  10    32144.84    28720.68    429.07 o 
  -6   9  10    25059.90    24937.53    485.28 o 
  -5   9  10     7698.76     8508.37    195.95 o 
  -4   9  10       38.44      175.74    160.89 o 
  -3   9  10    15372.94    15677.33    253.21 o 
  -2   9  10    37471.80    37300.26    595.67 o 
  -1   9  10     4762.68     5042.50    182.51 o 
   0   9  10    33027.64    33763.20    448.34 o 
   1   9  10     4941.73     5225.80    177.03 o 
   2   9  10    37234.91    37971.04    774.41 o 
   3   9  10    17426.90    18053.03    310.11 o 
   4   9  10       35.02      283.46    160.01 o 
   5   9  10     8092.17     9209.70    179.37 o 
   6   9  10    24647.36    25341.05    477.02 o 
   7   9  10    33095.03    31048.77    497.58 o 
   8   9  10    44047.82    43969.23    690.05 o 
   9   9  10    29502.16    30778.88    747.17 o 
 -10  10  10    92514.52    93348.86   3141.37 o 
  -8  10  10    22173.34    20595.24    601.17 o 
  -6  10  10    66254.26    65581.17   2039.36 o 
  -4  10  10    13338.34    13918.71    373.98 o 
  -2  10  10     5431.12     5636.05    245.69 o 
   0  10  10    23946.96    23462.23    509.68 o 
   2  10  10     4898.76     5397.85    225.50 o 
   4  10  10    15999.25    17754.06    424.06 o 
   6  10  10    65419.88    67467.76   1717.04 o 
   8  10  10    25226.93    25590.06    612.79 o 
  10  10  10    95369.09   100386.41   5299.09 o 
   0   1  11     1364.46     2337.91    162.09 o 
  -1   2  11     7551.56     7384.82    176.08 o 
   0   2  11       28.72       -0.65    160.26 o 
   1   2  11     7664.63     7631.57    179.92 o 
  -2   3  11    15076.35    15359.36    226.69 o 
  -1   3  11     1736.47     1533.94    171.16 o 
   0   3  11      307.23      328.79    157.54 o 
   1   3  11     1891.52     1498.37    162.56 o 
   2   3  11    14457.85    15275.98    196.05 o 
  -3   4  11    15033.88    14944.31    208.03 o 
  -2   4  11     5718.60     4812.58    183.58 o 
  -1   4  11    41275.57    38632.13    566.24 o 
   0   4  11    20548.95    22494.89    285.71 o 
   1   4  11    42577.41    40159.12    522.83 o 
   2   4  11     4634.25     3932.65    170.21 o 
   3   4  11    13579.16    13897.70    198.54 o 
  -4   5  11     4272.48     4243.80    170.24 o 
  -3   5  11     5145.06     5484.34    170.80 o 
  -2   5  11     3655.59     3315.45    169.37 o 
  -1   5  11    15614.36    15720.85    243.55 o 
   0   5  11    21245.16    20288.97    229.58 o 
   1   5  11    18302.21    18415.78    277.58 o 
   2   5  11     3504.83     3187.64    162.97 o 
   3   5  11     5026.45     5317.56    166.05 o 
   4   5  11     3531.87     3775.56    167.54 o 
  -5   6  11    28411.99    24916.43    395.38 o 
  -4   6  11    11339.78    10796.12    196.50 o 
  -3   6  11    12702.43    11808.75    253.83 o 
  -2   6  11    18922.95    18489.50    263.99 o 
  -1   6  11     4881.48     4734.64    183.83 o 
   0   6  11     4322.61     3783.62    193.43 o 
   1   6  11     5197.70     5014.63    179.59 o 
   2   6  11    17725.22    17747.20    225.94 o 
   3   6  11    13383.55    12930.85    267.16 o 
   4   6  11    11758.67    11559.22    197.26 o 
   5   6  11    30259.42    27300.51    253.65 o 
  -6   7  11     3041.05     3088.39    176.84 o 
  -5   7  11     6648.14     6294.67    177.77 o 
  -4   7  11     1755.75     1874.14    154.79 o 
  -3   7  11    37732.37    33498.42    544.63 o 
  -2   7  11    26491.98    28331.89    460.98 o 
  -1   7  11     8161.77     7979.02    184.35 o 
   0   7  11    94525.20    96112.59   1260.43 o 
   1   7  11     6445.07     6354.14    181.05 o 
   2   7  11    25853.50    27129.13    464.50 o 
   3   7  11    39330.05    38706.33    618.57 o 
   4   7  11     1423.05     1641.39    155.75 o 
   5   7  11     6103.01     6334.17    169.70 o 
   6   7  11     2984.24     3075.18    168.32 o 
  -7   8  11     3806.95     4065.08    155.59 o 
  -6   8  11    17051.29    16719.85    299.04 o 
  -5   8  11      433.27      542.12    161.81 o 
  -4   8  11    48470.14    47053.62    755.70 o 
  -3   8  11     5305.16     4629.86    167.34 o 
  -2   8  11     2599.09     2756.65    169.85 o 
  -1   8  11     7896.69     7989.72    179.12 o 
   0   8  11     7506.21     7652.83    187.35 o 
   1   8  11     8015.94     7881.32    175.64 o 
   2   8  11     2079.94     2101.22    169.24 o 
   3   8  11     4929.16     4165.29    182.23 o 
   4   8  11    49282.87    49281.40    632.44 o 
   5   8  11      641.90      653.17    145.08 o 
   6   8  11    16313.55    16688.16    309.54 o 
   7   8  11     3815.95     4163.92    157.58 o 
  -8   9  11    15794.71    14458.25    258.51 o 
  -7   9  11     4408.76     4171.20    173.15 o 
  -6   9  11     2939.88     2631.10    157.90 o 
  -5   9  11     3679.52     3667.21    170.00 o 
  -4   9  11     2585.00     2410.74    168.05 o 
  -3   9  11    10745.20    10558.20    195.64 o 
  -2   9  11    45595.44    45354.87    733.77 o 
  -1   9  11    24811.56    25179.88    521.44 o 
   0   9  11     3435.31     3741.76    160.97 o 
   1   9  11    23309.99    23367.88    310.75 o 
   2   9  11    46730.84    46409.10    702.24 o 
   3   9  11    10225.23    10443.98    186.66 o 
   4   9  11     2736.74     2659.17    158.51 o 
   5   9  11     3231.81     3411.92    177.93 o 
   6   9  11     3213.83     3109.72    164.25 o 
   7   9  11     4635.43     4426.39    160.53 o 
   8   9  11    15564.24    14881.03    254.36 o 
  -9  10  11     4387.23     3800.00    168.20 o 
  -8  10  11    49029.41    45014.18    755.39 o 
  -7  10  11     6640.20     6418.99    176.30 o 
  -6  10  11     2215.16     2333.75    162.24 o 
  -5  10  11     7263.87     7381.04    183.94 o 
  -4  10  11     2269.23     2222.24    171.83 o 
  -3  10  11     4428.97     4571.30    171.82 o 
  -2  10  11    13677.54    13370.54    299.73 o 
  -1  10  11     9486.24     8800.32    201.99 o 
   0  10  11     1164.74     1094.36    161.58 o 
   1  10  11     9932.01     9156.63    209.55 o 
   2  10  11    12548.85    12409.19    239.81 o 
   3  10  11     4274.73     4608.57    175.33 o 
   4  10  11     2206.38     2350.78    172.36 o 
   5  10  11     7714.51     7970.89    171.64 o 
   6  10  11     2205.50     2171.29    154.09 o 
   7  10  11     6623.54     6300.14    171.06 o 
   8  10  11    49794.72    48278.13    878.34 o 
   9  10  11     4597.18     4380.31    159.26 o 
 -10  11  11     3813.19     3711.31    257.35 o 
  -8  11  11     7343.73     6855.17    240.93 o 
  -6  11  11    25687.19    24580.03    648.99 o 
  -4  11  11     2932.88     2916.51    223.99 o 
  -2  11  11     4449.30     4250.78    224.44 o 
   0  11  11    81451.69    80114.43   1592.23 o 
   2  11  11     4158.67     4123.91    234.07 o 
   4  11  11     2748.19     2837.30    210.05 o 
   6  11  11    26094.49    26095.76    708.30 o 
   8  11  11     7719.60     7623.38    269.20 o 
  10  11  11     3685.29     3837.92    207.49 o 
   0   0  12    35784.63    37699.03   1208.69 o 
  -1   1  12    19542.14    17764.26    410.43 o 
   0   1  12     2490.48     2446.10    156.11 o 
   1   1  12    20579.31    19211.32    281.49 o 
  -2   2  12    57864.96    61801.71   1121.37 o 
  -1   2  12    20504.03    19394.68    283.05 o 
   0   2  12    10535.68    11585.11    187.79 o 
   1   2  12    22701.50    22032.91    244.80 o 
   2   2  12    58674.89    61730.06    881.79 o 
  -3   3  12    25373.99    24272.52    328.70 o 
  -2   3  12    62106.00    63028.99    868.10 o 
  -1   3  12    14255.25    15316.19    201.75 o 
   0   3  12     2589.50     1733.57    170.04 o 
   1   3  12    15202.00    16904.73    253.33 o 
   2   3  12    60310.60    64394.05    795.71 o 
   3   3  12    22872.17    22945.06    529.59 o 
  -4   4  12    16349.39    16071.22    281.40 o 
  -3   4  12    29742.16    30040.98    401.05 o 
  -2   4  12      716.85      796.26    159.62 o 
  -1   4  12    21815.86    20393.40    223.33 o 
   0   4  12    23532.97    20748.36    332.40 o 
   1   4  12    22847.81    21782.20    307.89 o 
   2   4  12      665.44      852.20    157.24 o 
   3   4  12    30653.31    32148.74    373.04 o 
   4   4  12    16739.64    16199.58    287.23 o 
  -5   5  12     1044.98     1055.48    238.76 o 
  -4   5  12    36513.45    33842.65    562.64 o 
  -3   5  12    15862.90    13994.67    198.10 o 
  -2   5  12    19087.16    19144.58    215.02 o 
  -1   5  12     7177.97     7270.03    192.97 o 
   0   5  12    27344.17    28761.25    414.19 o 
   1   5  12     8407.93     8831.07    186.59 o 
   2   5  12    19115.29    19164.90    289.96 o 
   3   5  12    16484.48    15099.63    207.03 o 
   4   5  12    35541.54    34217.32    519.82 o 
   5   5  12     1508.86     1554.47    228.66 o 
  -6   6  12      623.39     1043.12    237.92 o 
  -5   6  12    33369.22    32409.36    738.36 o 
  -4   6  12    36219.47    34819.47    569.85 o 
  -3   6  12    30696.41    29036.72    417.39 o 
  -2   6  12     7594.86     7665.39    177.57 o 
  -1   6  12    11442.23    10809.39    201.15 o 
   0   6  12    13135.41    13034.49    217.01 o 
   1   6  12    10911.50    10242.10    194.00 o 
   2   6  12     6915.85     7212.25    178.31 o 
   3   6  12    32167.26    32001.64    407.51 o 
   4   6  12    34770.56    34272.99    446.41 o 
   5   6  12    32715.68    33028.39    303.57 o 
   6   6  12      490.94     1079.98    215.85 o 
  -7   7  12    37453.77    34835.75    986.74 o 
  -6   7  12    32381.78    32178.86    525.77 o 
  -5   7  12    48079.79    46713.08    620.91 o 
  -4   7  12     4875.79     5017.22    169.63 o 
  -3   7  12    19129.51    19390.32    227.71 o 
  -2   7  12     3989.74     4279.09    176.45 o 
  -1   7  12    23304.83    22295.45    349.76 o 
   0   7  12    13954.36    14347.41    277.68 o 
   1   7  12    25131.76    24432.16    461.25 o 
   2   7  12     4209.42     4626.03    174.03 o 
   3   7  12    18941.51    19546.30    298.25 o 
   4   7  12     5012.83     5095.58    172.86 o 
   5   7  12    47570.11    49839.70    617.16 o 
   6   7  12    34051.46    36710.27    431.54 o 
   7   7  12    37184.54    38124.24    920.06 o 
  -8   8  12    57060.09    56430.69   1420.30 o 
  -7   8  12    32171.21    30253.04    418.29 o 
  -6   8  12    39308.00    36916.50    527.46 o 
  -5   8  12     7405.66     7018.17    180.81 o 
  -4   8  12    10169.02    10076.67    184.56 o 
  -3   8  12    25241.09    24631.38    412.01 o 
  -2   8  12    17004.02    17028.33    318.40 o 
  -1   8  12     7189.34     7239.77    173.08 o 
   0   8  12        5.19      188.23    163.04 o 
   1   8  12     7728.70     7728.07    175.68 o 
   2   8  12    16514.88    16006.35    234.46 o 
   3   8  12    23586.91    23208.44    457.99 o 
   4   8  12    10590.08    11509.80    232.42 o 
   5   8  12     7965.31     8220.66    174.48 o 
   6   8  12    39730.23    39183.96    610.20 o 
   7   8  12    32497.17    32263.78    573.00 o 
   8   8  12    53164.14    53549.60   1397.48 o 
  -9   9  12    12102.47    12813.43    308.63 o 
  -8   9  12    38889.55    36497.39    503.79 o 
  -7   9  12    17645.18    16803.43    254.33 o 
  -6   9  12    37484.15    34868.07    594.75 o 
  -5   9  12    21462.59    20031.04    286.37 o 
  -4   9  12    21637.72    22418.33    440.02 o 
  -3   9  12    19776.31    20170.58    398.41 o 
  -2   9  12     1983.79     2076.78    165.27 o 
  -1   9  12     3086.57     2931.88    164.62 o 
   0   9  12    94384.48   100416.69   1277.23 o 
   1   9  12     3201.10     3295.39    166.18 o 
   2   9  12     1728.50     1912.46    159.73 o 
   3   9  12    17443.19    18200.83    306.87 o 
   4   9  12    20276.90    20977.04    308.90 o 
   5   9  12    21792.07    21929.89    437.78 o 
   6   9  12    37945.77    37434.89    619.08 o 
   7   9  12    18055.74    17984.28    303.05 o 
   8   9  12    37822.49    37859.25    772.98 o 
   9   9  12    11898.82    12512.75    363.66 o 
 -10  10  12     3491.15     3358.97    245.75 o 
  -9  10  12    12925.82    12244.04    218.49 o 
  -8  10  12    28498.94    27730.77    477.33 o 
  -7  10  12    37715.89    36563.82    637.41 o 
  -6  10  12     4276.40     3918.21    167.35 o 
  -5  10  12     2093.12     2131.91    170.51 o 
  -4  10  12     5802.64     5837.51    169.05 o 
  -3  10  12     2038.68     2195.71    163.54 o 
  -2  10  12    10632.61    11019.43    208.91 o 
  -1  10  12     4668.83     4525.49    186.27 o 
   0  10  12     1084.83     1046.30    159.12 o 
   1  10  12     4447.82     4491.06    164.64 o 
   2  10  12    12340.00    12111.70    209.72 o 
   3  10  12     2047.84     2167.85    169.35 o 
   4  10  12     5705.00     5906.54    170.71 o 
   5  10  12     2136.74     2243.60    172.37 o 
   6  10  12     4538.16     4272.10    164.49 o 
   7  10  12    36040.55    34294.67    658.47 o 
   8  10  12    28808.08    30100.52    711.87 o 
   9  10  12    13421.32    13022.28    281.18 o 
  10  10  12     3479.58     3563.40    243.80 o 
 -11  11  12     1150.32     1372.60    219.38 o 
 -10  11  12     2459.07     2258.21    166.96 o 
  -9  11  12     6552.36     6379.82    172.54 o 
  -8  11  12      108.10      273.61    148.80 o 
  -7  11  12     9417.75     9567.23    234.28 o 
  -6  11  12     6960.43     6457.09    182.28 o 
  -5  11  12     1585.74     1950.98    164.01 o 
  -4  11  12     6833.64     7093.75    187.24 o 
  -3  11  12     7770.50     7951.10    179.24 o 
  -2  11  12    18349.44    17955.15    326.17 o 
  -1  11  12      905.26     1253.98    150.38 o 
   0  11  12       71.53      282.38    169.28 o 
   1  11  12     1009.64     1312.42    164.69 o 
   2  11  12    17836.82    17880.07    290.18 o 
   3  11  12     7543.15     7603.04    176.90 o 
   4  11  12     6887.07     7268.09    186.74 o 
   5  11  12     1461.71     1789.89    161.07 o 
   6  11  12     6956.46     6505.39    185.57 o 
   7  11  12     9354.87     9759.25    223.99 o 
   8  11  12      100.89      192.59    147.47 o 
   9  11  12     6469.72     6470.13    167.30 o 
  10  11  12     2987.20     2884.45    154.36 o 
  11  11  12      838.39     1017.24    188.66 o 
 -12  12  12    37599.44    35846.84    973.12 o 
 -10  12  12     1799.24     1814.75    204.97 o 
  -8  12  12    13519.55    12225.03    399.11 o 
  -6  12  12     2122.55     1884.42    216.39 o 
  -4  12  12     9083.18     9522.24    301.13 o 
  -2  12  12    19290.43    18833.93    549.23 o 
   0  12  12    42258.95    46407.36   1308.72 o 
   2  12  12    19555.31    18349.33    548.85 o 
   4  12  12     9684.33    10761.57    369.71 o 
   6  12  12     1460.36     1435.19    222.37 o 
   8  12  12    13422.88    13059.00    320.43 o 
  10  12  12     1804.57     1840.82    230.27 o 
  12  12  12    40554.07    39331.49   1802.60 o 
   0   1  13      347.50      380.49    145.18 o 
  -1   2  13     5772.61     5771.57    176.80 o 
   0   2  13    15300.78    16628.44    217.06 o 
   1   2  13     6126.11     6199.52    169.89 o 
  -2   3  13     2213.98     2151.22    175.33 o 
  -1   3  13     5541.38     5494.90    164.54 o 
   0   3  13      679.11     1059.62    163.19 o 
   1   3  13     6770.50     6714.13    182.00 o 
   2   3  13     1978.75     2155.25    161.15 o 
  -3   4  13     4098.42     4149.02    174.28 o 
  -2   4  13     2624.02     2950.37    177.53 o 
  -1   4  13     4243.79     4068.78    192.96 o 
   0   4  13     1598.51     1579.49    169.92 o 
   1   4  13     5065.17     5010.33    182.75 o 
   2   4  13     3209.68     3487.66    163.23 o 
   3   4  13     3476.82     3840.11    157.95 o 
  -4   5  13     3207.84     3666.13    168.87 o 
  -3   5  13      534.63      458.14    154.69 o 
  -2   5  13     4735.73     4930.88    173.52 o 
  -1   5  13     5508.40     5834.18    178.11 o 
   0   5  13     1236.44     1056.16    173.44 o 
   1   5  13     5974.47     6444.48    179.55 o 
   2   5  13     4275.69     4720.19    165.68 o 
   3   5  13      803.85      711.22    148.85 o 
   4   5  13     2499.12     2720.30    157.24 o 
  -5   6  13    15674.85    15161.65    206.84 o 
  -4   6  13    25054.05    24512.02    349.36 o 
  -3   6  13     4257.78     4245.65    161.77 o 
  -2   6  13     7073.32     7506.23    173.48 o 
  -1   6  13      591.16      563.16    172.43 o 
   0   6  13     1343.29      949.26    165.17 o 
   1   6  13      995.60      906.53    161.68 o 
   2   6  13     8160.21     8562.16    176.53 o 
   3   6  13     4553.23     4664.63    165.44 o 
   4   6  13    25363.37    25789.69    329.42 o 
   5   6  13    16145.17    16826.75    247.75 o 
  -6   7  13     1586.65     1674.69    158.58 o 
  -5   7  13     6356.26     6472.89    165.70 o 
  -4   7  13      986.55     1115.27    148.27 o 
  -3   7  13     8278.72     7945.35    178.12 o 
  -2   7  13    19153.15    18762.20    289.52 o 
  -1   7  13      349.78      345.00    154.98 o 
   0   7  13    14436.97    14843.90    241.43 o 
   1   7  13      556.34      688.56    163.60 o 
   2   7  13    16437.46    15923.16    249.60 o 
   3   7  13     9340.74     9208.28    168.02 o 
   4   7  13     1205.94     1349.77    146.84 o 
   5   7  13     6279.68     7228.52    168.47 o 
   6   7  13     1291.50     1278.28    152.01 o 
  -7   8  13     5333.30     5193.61    180.70 o 
  -6   8  13      916.92      982.54    160.49 o 
  -5   8  13    10868.18    10757.94    180.13 o 
  -4   8  13     6905.62     7044.61    171.59 o 
  -3   8  13    12743.45    12924.63    235.75 o 
  -2   8  13    24833.97    26946.68    368.59 o 
  -1   8  13     4919.48     5266.84    180.00 o 
   0   8  13      249.25      483.60    165.67 o 
   1   8  13     5524.06     5757.12    162.84 o 
   2   8  13    26127.48    28334.19    474.03 o 
   3   8  13    10867.44    11301.99    203.84 o 
   4   8  13     6899.53     7197.37    176.58 o 
   5   8  13    10152.86     9910.26    195.11 o 
   6   8  13      992.71     1262.40    170.28 o 
   7   8  13     6962.37     7370.97    176.67 o 
  -8   9  13      510.23      584.53    155.43 o 
  -7   9  13      289.14      493.85    177.44 o 
  -6   9  13     1128.15     1287.68    175.81 o 
  -5   9  13    15256.87    15263.86    301.64 o 
  -4   9  13       97.30      370.78    155.80 o 
  -3   9  13     2747.88     2715.65    157.37 o 
  -2   9  13     2173.16     2339.96    176.41 o 
  -1   9  13    27023.00    26207.65    404.75 o 
   0   9  13     1210.41     1471.39    156.76 o 
   1   9  13    28890.70    28327.78    409.95 o 
   2   9  13     2288.09     2435.66    166.87 o 
   3   9  13     2404.51     2213.02    165.34 o 
   4   9  13      106.01      276.27    151.02 o 
   5   9  13    15178.99    15305.30    333.72 o 
   6   9  13     1402.36     1614.20    176.61 o 
   7   9  13      251.18      342.48    147.19 o 
   8   9  13      509.08      568.00    163.14 o 
  -9  10  13      977.34     1028.45    158.74 o 
  -8  10  13     3462.96     3458.97    173.87 o 
  -7  10  13      866.17      752.42    169.45 o 
  -6  10  13    13646.57    12507.44    255.18 o 
  -5  10  13     4029.31     3968.74    179.07 o 
  -4  10  13     3941.31     4210.59    170.57 o 
  -3  10  13    16655.55    17059.89    373.48 o 
  -2  10  13     1439.42     1408.45    169.24 o 
  -1  10  13    18006.12    18723.27    258.92 o 
   0  10  13    16260.70    15687.54    325.78 o 
   1  10  13    17669.54    18499.02    329.08 o 
   2  10  13     1299.87     1274.88    167.06 o 
   3  10  13    16514.31    17280.48    306.51 o 
   4  10  13     3892.37     4162.98    170.10 o 
   5  10  13     4377.20     4492.72    167.72 o 
   6  10  13    13726.63    13098.28    282.02 o 
   7  10  13     1073.13     1060.40    155.00 o 
   8  10  13     3103.39     3242.03    157.76 o 
   9  10  13     1042.52     1094.34    160.82 o 
 -10  11  13      336.02      535.74    144.92 o 
  -9  11  13     3552.89     3449.05    165.72 o 
  -8  11  13      841.82      899.91    160.72 o 
  -7  11  13     3724.12     3513.28    174.45 o 
  -6  11  13     1761.80     1673.06    172.59 o 
  -5  11  13     5670.07     5278.68    173.28 o 
  -4  11  13     2205.93     2131.61    159.75 o 
  -3  11  13     2799.63     2682.82    166.89 o 
  -2  11  13     1314.74     1400.80    164.69 o 
  -1  11  13     7578.16     7159.40    186.96 o 
   0  11  13    32842.18    34461.40    482.95 o 
   1  11  13     6854.41     6790.95    168.60 o 
   2  11  13     1411.65     1250.73    160.62 o 
   3  11  13     2703.36     2719.94    160.70 o 
   4  11  13     2413.89     2607.94    166.52 o 
   5  11  13     5425.24     5038.95    178.89 o 
   6  11  13     2035.84     2311.91    165.91 o 
   7  11  13     4281.44     4493.95    173.61 o 
   8  11  13     1024.82     1138.05    153.97 o 
   9  11  13     3416.17     3407.69    166.44 o 
  10  11  13      248.18      390.48    152.46 o 
 -11  12  13     2319.15     2303.28    161.37 o 
 -10  12  13     2079.17     1841.24    154.63 o 
  -9  12  13      726.69      708.37    156.81 o 
  -8  12  13     1202.13     1212.24    154.32 o 
  -7  12  13     2434.31     2131.99    176.55 o 
  -6  12  13      207.10      394.71    161.69 o 
  -5  12  13     1665.50     1684.01    168.14 o 
  -4  12  13     7671.97     7930.15    178.80 o 
  -3  12  13     6813.46     6634.84    174.16 o 
  -2  12  13    25984.56    25976.03    623.67 o 
  -1  12  13      396.00      429.93    162.02 o 
   0  12  13     6999.58     6778.88    176.73 o 
   1  12  13      440.05      576.31    172.66 o 
   2  12  13    26269.83    26365.91    398.97 o 
   3  12  13     7256.24     6887.17    182.35 o 
   4  12  13     7248.07     7556.25    176.28 o 
   5  12  13     1248.10     1400.80    147.98 o 
   6  12  13      403.80      450.23    155.56 o 
   7  12  13     2413.33     2262.15    168.63 o 
   8  12  13     1157.89     1090.17    157.35 o 
   9  12  13      564.76      461.63    163.29 o 
  10  12  13     2069.24     2050.87    163.63 o 
  11  12  13     2121.53     2100.94    162.69 o 
 -12  13  13     3621.57     3439.46    246.15 o 
 -10  13  13     6306.02     6183.98    243.67 o 
  -8  13  13     4370.16     4001.52    243.64 o 
  -6  13  13      565.90      577.09    234.56 o 
  -4  13  13      665.95      863.89    217.14 o 
  -2  13  13    17625.67    16751.34    288.19 o 
   0  13  13     5786.68     5768.32    286.27 o 
   2  13  13    18037.39    16842.36    429.08 o 
   4  13  13      487.05      591.90    215.30 o 
   6  13  13      704.44      823.40    224.67 o 
   8  13  13     3481.23     3269.96    228.80 o 
  10  13  13     5475.29     4819.66    232.85 o 
  12  13  13     4176.32     4543.27    239.37 o 
   0   0  14   171993.31   182550.19   5288.31 o 
  -1   1  14    27106.13    25954.67    429.84 o 
   0   1  14    24409.36    24451.83    319.36 o 
   1   1  14    28058.37    26098.92    601.17 o 
  -2   2  14    27433.15    28518.77    566.36 o 
  -1   2  14    53423.37    54458.83    842.42 o 
   0   2  14     1665.16     2139.38    148.19 o 
   1   2  14    49912.17    49810.88    707.44 o 
   2   2  14    28740.15    30189.45    626.75 o 
  -3   3  14    39067.59    36976.13    656.08 o 
  -2   3  14    19205.29    19564.17    242.53 o 
  -1   3  14     6817.79     6712.10    175.59 o 
   0   3  14     5377.41     5573.86    179.15 o 
   1   3  14     6552.09     6623.68    186.76 o 
   2   3  14    18821.63    19790.71    216.11 o 
   3   3  14    36463.11    34634.70    444.60 o 
  -4   4  14    12793.74    12637.40    361.67 o 
  -3   4  14     5547.27     5660.35    176.59 o 
  -2   4  14    16868.67    16809.67    247.28 o 
  -1   4  14     2855.96     3036.20    164.79 o 
   0   4  14    12288.14    11207.67    187.34 o 
   1   4  14     2938.25     3099.23    163.30 o 
   2   4  14    17084.92    17759.73    305.46 o 
   3   4  14     5487.41     5757.39    162.50 o 
   4   4  14    11936.66    12288.53    249.70 o 
  -5   5  14     7255.94     7277.90    253.87 o 
  -4   5  14     6354.40     6239.18    171.02 o 
  -3   5  14     1956.55     1846.97    166.28 o 
  -2   5  14    27207.72    26421.48    363.16 o 
  -1   5  14     2648.07     2311.31    166.45 o 
   0   5  14     3810.02     3820.29    180.57 o 
   1   5  14     3161.82     2921.78    176.01 o 
   2   5  14    27508.00    28412.96    317.31 o 
   3   5  14     1510.54     1456.66    147.36 o 
   4   5  14     6714.62     6965.44    171.76 o 
   5   5  14     6672.16     7155.79    236.40 o 
  -6   6  14     2845.56     2890.81    233.97 o 
  -5   6  14    15015.99    14101.50    200.82 o 
  -4   6  14     3164.27     3149.46    157.60 o 
  -3   6  14     1639.31     1711.72    151.60 o 
  -2   6  14     5167.08     5613.48    165.70 o 
  -1   6  14     5934.58     6082.16    180.43 o 
   0   6  14       33.57      142.16    164.70 o 
   1   6  14     5026.34     5520.21    178.17 o 
   2   6  14     4892.76     5365.78    167.46 o 
   3   6  14     1985.01     2048.31    159.77 o 
   4   6  14     3087.97     3158.71    155.03 o 
   5   6  14    15406.24    15607.85    291.39 o 
   6   6  14     3065.63     3650.37    226.64 o 
  -7   7  14    47592.39    46393.04   1493.94 o 
  -6   7  14    12911.43    11408.23    175.26 o 
  -5   7  14     3245.22     3374.70    180.09 o 
  -4   7  14     6056.92     6333.98    171.65 o 
  -3   7  14    20933.50    20402.91    300.36 o 
  -2   7  14     2448.24     2820.09    159.16 o 
  -1   7  14      821.06      837.41    161.93 o 
   0   7  14    17126.55    16946.60    323.54 o 
   1   7  14      632.05      769.03    157.04 o 
   2   7  14     2473.79     2690.89    173.41 o 
   3   7  14    22702.43    23125.74    349.94 o 
   4   7  14     5864.52     6031.64    164.68 o 
   5   7  14     3521.25     3958.91    153.16 o 
   6   7  14    12857.44    12229.90    204.60 o 
   7   7  14    45117.41    47449.14    990.11 o 
  -8   8  14    29529.23    30275.42    864.33 o 
  -7   8  14     5062.01     4885.85    183.60 o 
  -6   8  14    18291.27    18155.05    401.13 o 
  -5   8  14    27603.57    26013.39    412.73 o 
  -4   8  14    10198.16    10080.92    192.50 o 
  -3   8  14     8986.99     8290.29    188.52 o 
  -2   8  14    14472.33    15309.63    227.42 o 
  -1   8  14     2079.56     2099.63    161.83 o 
   0   8  14    27961.10    28212.31    318.85 o 
   1   8  14     2162.95     2237.82    155.26 o 
   2   8  14    15956.23    16881.53    247.12 o 
   3   8  14     9372.13     8797.04    184.13 o 
   4   8  14    10759.06    10598.86    206.89 o 
   5   8  14    28690.69    29786.73    456.42 o 
   6   8  14    17891.15    18424.54    263.11 o 
   7   8  14     4782.33     4890.89    178.18 o 
   8   8  14    27276.31    29192.15    696.48 o 
  -9   9  14     2237.02     2190.43    243.70 o 
  -8   9  14     6776.42     6917.33    182.96 o 
  -7   9  14    11297.60    11499.40    196.44 o 
  -6   9  14    26045.73    25339.84    382.26 o 
  -5   9  14     3473.82     3599.01    163.42 o 
  -4   9  14     5342.98     5156.23    179.12 o 
  -3   9  14     2706.20     2745.85    163.78 o 
  -2   9  14     2172.29     2249.95    165.89 o 
  -1   9  14     4917.69     4804.54    178.14 o 
   0   9  14      142.78      171.07    160.91 o 
   1   9  14     4237.86     4182.87    169.68 o 
   2   9  14     2041.65     2247.23    169.90 o 
   3   9  14     3433.31     3486.05    168.91 o 
   4   9  14     5012.18     5010.98    175.74 o 
   5   9  14     3660.18     3703.31    175.45 o 
   6   9  14    26642.91    28045.11    496.49 o 
   7   9  14    10714.04    11688.72    185.55 o 
   8   9  14     7283.18     7254.08    182.90 o 
   9   9  14     2210.82     2312.22    249.01 o 
 -10  10  14     5492.66     5765.67    251.61 o 
  -9  10  14    19060.80    17637.73    222.30 o 
  -8  10  14     8993.53     8594.80    184.85 o 
  -7  10  14    14408.49    14211.95    267.31 o 
  -6  10  14     9917.51     9326.64    189.41 o 
  -5  10  14    12853.82    12900.10    336.34 o 
  -4  10  14     3436.04     3748.45    173.74 o 
  -3  10  14     1940.48     2004.27    170.40 o 
  -2  10  14     7986.97     7576.92    183.84 o 
  -1  10  14    10748.13    10880.74    199.41 o 
   0  10  14     2552.11     2600.99    149.61 o 
   1  10  14    10900.49    11207.58    195.46 o 
   2  10  14     8105.71     8256.57    193.85 o 
   3  10  14     1657.43     1611.07    175.86 o 
   4  10  14     3436.27     3745.46    178.92 o 
   5  10  14    12479.71    13060.57    258.39 o 
   6  10  14     9334.57     9404.33    197.94 o 
   7  10  14    14024.04    14474.45    239.23 o 
   8  10  14     9096.61     8800.02    219.81 o 
   9  10  14    20881.09    20559.17    435.49 o 
  10  10  14     5214.32     6092.17    298.85 o 
 -11  11  14     3672.78     3322.91    229.80 o 
 -10  11  14     6382.41     5662.34    174.09 o 
  -9  11  14      575.20      375.83    158.88 o 
  -8  11  14     6997.47     7510.58    184.72 o 
  -7  11  14    13048.30    12877.12    232.73 o 
  -6  11  14      988.48     1040.44    167.65 o 
  -5  11  14     2959.58     2817.33    169.88 o 
  -4  11  14     3702.69     3633.96    165.66 o 
  -3  11  14     1492.92     1514.55    161.20 o 
  -2  11  14     5792.04     6148.65    175.67 o 
  -1  11  14     1206.19     1100.70    154.75 o 
   0  11  14       93.02      123.67    147.46 o 
   1  11  14     1452.01     1467.91    169.01 o 
   2  11  14     5732.68     6179.73    169.03 o 
   3  11  14     1438.12     1522.20    163.40 o 
   4  11  14     3489.17     3586.72    168.46 o 
   5  11  14     3674.99     3719.67    167.41 o 
   6  11  14     1083.56     1179.59    157.04 o 
   7  11  14    11627.99    12182.55    342.11 o 
   8  11  14     6995.31     7304.53    184.34 o 
   9  11  14      690.14      786.38    159.91 o 
  10  11  14     5595.95     5268.86    162.91 o 
  11  11  14     3937.00     3777.26    229.97 o 
 -12  12  14     5195.37     4847.78    254.58 o 
 -11  12  14     3238.48     3248.18    161.97 o 
 -10  12  14      877.10      791.68    148.03 o 
  -9  12  14     9403.24     9281.87    183.24 o 
  -8  12  14     2443.69     2359.17    167.63 o 
  -7  12  14     3388.55     3133.64    173.71 o 
  -6  12  14     2460.03     2367.42    174.56 o 
  -5  12  14      413.75      618.69    153.47 o 
  -4  12  14      498.34      704.30    162.56 o 
  -3  12  14    18732.88    18368.36    357.98 o 
  -2  12  14       40.83      130.95    177.37 o 
  -1  12  14    16312.79    17657.03    355.35 o 
   0  12  14      252.35      578.01    177.31 o 
   1  12  14    16343.96    17823.23    308.17 o 
   2  12  14       86.94      305.00    160.95 o 
   3  12  14    18186.67    18434.63    307.56 o 
   4  12  14      469.17      727.12    160.01 o 
   5  12  14      532.00      587.22    157.60 o 
   6  12  14     2221.28     1905.57    158.11 o 
   7  12  14     3253.09     3117.66    164.23 o 
   8  12  14     2445.93     2132.52    162.45 o 
   9  12  14     9289.86     9432.70    243.15 o 
  10  12  14     1043.16      999.28    155.97 o 
  11  12  14     3243.71     3125.65    168.83 o 
  12  12  14     5262.81     5213.39    253.94 o 
 -13  13  14     3159.55     2758.78    245.69 o 
 -12  13  14     3338.62     3357.17    170.60 o 
 -11  13  14     1403.19     1153.73    161.19 o 
 -10  13  14    12332.27    10811.77    186.03 o 
  -9  13  14      988.82     1091.22    154.76 o 
  -8  13  14     2512.25     2483.66    160.52 o 
  -7  13  14     3649.65     3564.82    155.49 o 
  -6  13  14      653.42      706.12    161.37 o 
  -5  13  14      240.81      291.16    140.37 o 
  -4  13  14     5262.24     5578.67    170.62 o 
  -3  13  14     4366.06     4399.16    166.42 o 
  -2  13  14     9976.31     9891.04    203.49 o 
  -1  13  14     6501.69     6914.64    178.36 o 
   0  13  14      573.19      680.35    165.69 o 
   1  13  14     6989.57     6925.11    175.52 o 
   2  13  14    10089.26    10062.25    185.59 o 
   3  13  14     4654.93     4821.93    168.01 o 
   4  13  14     5061.60     5420.53    157.01 o 
   5  13  14      265.67      326.15    146.75 o 
   6  13  14      692.77      727.57    138.35 o 
   7  13  14     3229.36     3325.10    155.29 o 
   8  13  14     2307.01     2353.46    155.66 o 
   9  13  14     1015.77     1101.79    156.81 o 
  10  13  14    12717.63    12115.66    315.69 o 
  11  13  14     1224.20     1117.33    169.28 o 
  12  13  14     3168.92     3085.21    165.70 o 
  13  13  14     3025.63     2718.32    258.89 o 
 -14  14  14    18703.05    17078.56    782.90 o 
 -12  14  14     2787.46     2524.98    273.69 o 
 -10  14  14     8899.42     8516.21    337.83 o 
  -8  14  14     5116.76     4552.00    286.91 o 
  -6  14  14     3996.25     3679.61    241.23 o 
  -4  14  14     8797.19     8226.90    246.82 o 
  -2  14  14     1098.69     1236.46    219.61 o 
   0  14  14    22913.37    26154.42    662.07 o 
   2  14  14     1199.03     1270.48    208.27 o 
   4  14  14     8095.36     8146.34    243.79 o 
   6  14  14     3215.79     3154.80    218.69 o 
   8  14  14     5898.27     5692.34    247.84 o 
  10  14  14     8595.59     8753.66    278.33 o 
  12  14  14     2896.00     2757.64    248.95 o 
  14  14  14    18960.15    17889.84   2198.64 o 
   0   1  15    52125.16    51880.91    776.92 o 
  -1   2  15    27416.20    27848.35    323.58 o 
   0   2  15   106205.65   112246.64   1161.80 o 
   1   2  15    28223.64    28600.86    390.66 o 
  -2   3  15     5389.94     5240.20    171.99 o 
  -1   3  15     6001.59     5643.37    179.95 o 
   0   3  15    33547.42    33825.20    594.18 o 
   1   3  15     5834.41     5581.84    171.04 o 
   2   3  15     4949.47     4898.13    169.46 o 
  -3   4  15     7872.10     7592.27    186.73 o 
  -2   4  15    32450.76    31681.51    462.44 o 
  -1   4  15     6094.83     6086.37    167.54 o 
   0   4  15     3238.21     3431.49    162.74 o 
   1   4  15     4720.67     4696.61    173.02 o 
   2   4  15    32642.37    32477.68    271.04 o 
   3   4  15     7654.60     7460.90    157.26 o 
  -4   5  15     2622.93     2857.93    168.91 o 
  -3   5  15      787.81      796.44    166.46 o 
  -2   5  15     4929.79     5438.48    175.94 o 
  -1   5  15    17205.46    16707.92    212.70 o 
   0   5  15    73398.75    72964.82   1062.04 o 
   1   5  15    18180.43    17968.92    208.48 o 
   2   5  15     4547.03     5262.79    165.56 o 
   3   5  15      871.39      931.89    157.44 o 
   4   5  15     2683.62     3016.23    155.87 o 
  -5   6  15      472.06      722.34    176.58 o 
  -4   6  15     4068.78     3947.12    159.97 o 
  -3   6  15     2797.50     2980.33    157.74 o 
  -2   6  15    25353.68    24955.63    301.86 o 
  -1   6  15     4783.51     4881.80    175.66 o 
   0   6  15     3763.95     3730.99    179.49 o 
   1   6  15     4170.62     4224.24    173.01 o 
   2   6  15    24077.75    23864.44    361.85 o 
   3   6  15     2890.56     3016.43    157.21 o 
   4   6  15     3980.38     4104.63    165.98 o 
   5   6  15      493.54      655.22    149.71 o 
  -6   7  15    16212.02    15681.75    247.38 o 
  -5   7  15    23674.60    22743.52    323.11 o 
  -4   7  15      284.01      449.07    156.17 o 
  -3   7  15     1367.73     1448.26    151.33 o 
  -2   7  15     1767.48     1838.18    153.28 o 
  -1   7  15     2866.17     3240.87    174.25 o 
   0   7  15    24636.90    26451.53    369.75 o 
   1   7  15     2508.94     2656.76    167.59 o 
   2   7  15     1955.13     2037.92    168.35 o 
   3   7  15     1067.24     1120.41    154.27 o 
   4   7  15      221.82      446.40    151.97 o 
   5   7  15    23691.83    24039.73    300.47 o 
   6   7  15    15780.84    16725.58    195.89 o 
  -7   8  15     7434.50     7072.71    185.14 o 
  -6   8  15     9173.29     9364.77    188.33 o 
  -5   8  15     5625.68     5756.70    171.39 o 
  -4   8  15     7834.37     7798.08    179.72 o 
  -3   8  15      262.09      388.19    158.96 o 
  -2   8  15     2468.83     2599.94    174.56 o 
  -1   8  15    35087.88    36946.39    501.92 o 
   0   8  15     7028.84     6640.33    178.30 o 
   1   8  15    35915.97    36302.45    724.23 o 
   2   8  15     2055.57     2142.37    175.66 o 
   3   8  15      192.62      364.79    172.20 o 
   4   8  15     7482.93     7958.67    176.41 o 
   5   8  15     4988.88     5240.91    172.69 o 
   6   8  15     9993.95    10948.09    238.94 o 
   7   8  15     7743.41     7758.65    170.04 o 
  -8   9  15     2860.81     2707.66    189.66 o 
  -7   9  15    24939.85    25324.68    442.90 o 
  -6   9  15     3253.14     3038.57    172.92 o 
  -5   9  15      756.02      788.16    150.08 o 
  -4   9  15    16448.70    16055.59    236.05 o 
  -3   9  15    11162.61    12166.18    221.82 o 
  -2   9  15     4340.64     4413.04    173.17 o 
  -1   9  15    11632.60    12048.42    235.64 o 
   0   9  15    19131.48    19186.93    329.72 o 
   1   9  15    11654.12    12167.30    202.98 o 
   2   9  15     4529.33     4716.28    171.71 o 
   3   9  15    10804.59    11928.72    260.79 o 
   4   9  15    17381.22    17603.91    208.28 o 
   5   9  15      873.70      917.12    163.05 o 
   6   9  15     3714.51     3759.04    172.79 o 
   7   9  15    25776.56    26658.09    442.58 o 
   8   9  15     2682.92     2683.27    164.52 o 
  -9  10  15     8794.77     8534.11    190.29 o 
  -8  10  15     1700.25     1533.65    172.73 o 
  -7  10  15      262.44      376.07    167.64 o 
  -6  10  15     1070.86     1131.01    163.34 o 
  -5  10  15     3560.68     3243.60    170.57 o 
  -4  10  15     4231.55     4349.71    174.18 o 
  -3  10  15     8616.85     8495.18    175.82 o 
  -2  10  15    26321.25    27226.66    526.01 o 
  -1  10  15     4621.75     4415.06    162.90 o 
   0  10  15    11769.68    12100.53    184.70 o 
   1  10  15     3943.95     3874.46    186.51 o 
   2  10  15    25327.12    26504.53    470.86 o 
   3  10  15     9248.03     9319.33    182.73 o 
   4  10  15     4122.23     4409.92    174.54 o 
   5  10  15     3176.90     2928.43    182.18 o 
   6  10  15      996.85     1187.25    172.18 o 
   7  10  15      443.57      734.22    152.59 o 
   8  10  15     1929.99     1931.24    162.56 o 
   9  10  15     8869.24     8934.68    221.35 o 
 -10  11  15     2498.25     2411.70    171.20 o 
  -9  11  15      251.90      409.95    162.10 o 
  -8  11  15     1395.36     1509.44    173.01 o 
  -7  11  15     6688.49     6141.99    175.15 o 
  -6  11  15     2673.13     2975.91    168.87 o 
  -5  11  15     2749.84     3008.06    163.19 o 
  -4  11  15     4026.50     3912.28    168.54 o 
  -3  11  15       58.53      384.82    164.31 o 
  -2  11  15     3819.09     3690.88    170.44 o 
  -1  11  15     4968.19     5177.30    171.37 o 
   0  11  15    21018.58    22203.38    375.01 o 
   1  11  15     5013.27     5057.70    165.96 o 
   2  11  15     3304.51     3362.18    174.58 o 
   3  11  15      110.57      288.88    167.46 o 
   4  11  15     3671.88     3499.82    172.98 o 
   5  11  15     2927.55     2925.68    156.18 o 
   6  11  15     2113.41     2457.40    161.86 o 
   7  11  15     6971.73     6693.71    169.51 o 
   8  11  15     1604.40     1763.12    149.33 o 
   9  11  15      263.50      538.70    154.17 o 
  10  11  15     2459.31     2552.66    158.63 o 
 -11  12  15     2785.47     2537.71    169.16 o 
 -10  12  15       25.22      313.04    161.69 o 
  -9  12  15     2015.80     1796.51    159.85 o 
  -8  12  15     7768.37     7975.40    186.75 o 
  -7  12  15     7313.36     7025.39    176.20 o 
  -6  12  15      611.82      898.20    162.77 o 
  -5  12  15      618.88      527.70    158.64 o 
  -4  12  15     1914.21     1933.16    168.19 o 
  -3  12  15     7599.45     8125.79    181.30 o 
  -2  12  15     2522.27     2478.56    164.92 o 
  -1  12  15     8692.61     9492.65    198.39 o 
   0  12  15      138.19      464.03    168.72 o 
   1  12  15     9226.52    10253.64    206.35 o 
   2  12  15     2986.92     3278.01    154.89 o 
   3  12  15     7974.96     8455.57    174.31 o 
   4  12  15     1793.30     2081.05    160.93 o 
   5  12  15      437.11      459.79    164.91 o 
   6  12  15      426.76      656.49    152.52 o 
   7  12  15     6572.60     6497.95    166.62 o 
   8  12  15     7723.95     8113.46    180.72 o 
   9  12  15     1706.98     1895.53    154.46 o 
  10  12  15       27.53      148.97    146.56 o 
  11  12  15     2898.91     2642.39    155.38 o 
 -12  13  15     1879.27     1953.67    159.43 o 
 -11  13  15     2994.16     3021.20    158.80 o 
 -10  13  15     2490.21     2257.84    162.01 o 
  -9  13  15     3852.39     3740.82    177.24 o 
  -8  13  15     1558.36     1506.53    165.73 o 
  -7  13  15     1004.58      763.74    162.15 o 
  -6  13  15     1224.00     1331.61    152.77 o 
  -5  13  15     6872.91     6850.23    177.27 o 
  -4  13  15     4271.89     3996.06    156.42 o 
  -3  13  15       13.38       94.30    159.65 o 
  -2  13  15     5565.20     5433.42    172.34 o 
  -1  13  15     4533.85     4557.48    176.90 o 
   0  13  15    11225.35    11363.50    206.30 o 
   1  13  15     4638.16     4535.85    166.08 o 
   2  13  15     6054.35     6123.16    169.54 o 
   3  13  15       46.91      442.71    145.23 o 
   4  13  15     4091.57     3775.36    158.81 o 
   5  13  15     7348.74     7345.66    168.32 o 
   6  13  15     1400.85     1483.91    151.76 o 
   7  13  15      904.07      878.30    148.64 o 
   8  13  15     1755.87     1760.41    141.14 o 
   9  13  15     4775.66     4718.27    172.31 o 
  10  13  15     2180.36     2221.13    169.89 o 
  11  13  15     3449.32     3538.65    177.60 o 
  12  13  15     1929.91     1732.93    163.03 o 
 -13  14  15     1282.89     1013.81    168.74 o 
 -12  14  15      421.90      614.52    167.44 o 
 -11  14  15     4683.30     4264.63    182.58 o 
 -10  14  15    11093.95    10462.33    212.21 o 
  -9  14  15      136.29      396.88    171.40 o 
  -8  14  15      722.46      831.29    173.00 o 
  -7  14  15      941.79     1171.28    173.68 o 
  -6  14  15     6768.57     6133.27    195.01 o 
  -5  14  15     2444.07     2123.15    164.91 o 
  -4  14  15     4743.62     4651.37    172.46 o 
  -3  14  15     1144.87     1296.06    161.05 o 
  -2  14  15    14657.74    14826.15    327.11 o 
  -1  14  15     1211.46     1223.86    145.81 o 
   0  14  15     1043.84     1161.90    162.46 o 
   1  14  15     1240.21     1246.01    158.89 o 
   2  14  15    14917.51    14811.94    303.53 o 
   3  14  15     1207.87     1302.45    153.98 o 
   4  14  15     5141.93     4969.48    159.77 o 
   5  14  15     2502.60     2344.95    155.80 o 
   6  14  15     6145.32     6188.13    165.59 o 
   7  14  15      678.63      750.57    161.44 o 
   8  14  15     1015.36      953.81    154.63 o 
   9  14  15      165.88      260.15    171.19 o 
  10  14  15    11007.90    10354.20    232.88 o 
  11  14  15     4224.71     3996.41    174.29 o 
  12  14  15      389.86      498.39    172.99 o 
  13  14  15     1191.80     1136.33    191.60 o 
 -14  15  15     1708.39     1493.23    243.46 o 
 -12  15  15    17613.82    16091.69    319.59 o 
 -10  15  15     5164.04     5374.76    273.39 o 
  -8  15  15    14808.45    14466.24    279.79 o 
  -6  15  15     7069.91     7197.46    325.38 o 
  -4  15  15     6231.96     5873.69    238.71 o 
  -2  15  15    23399.76    24461.42    699.54 o 
   0  15  15     1747.27     1284.92    249.85 o 
   2  15  15    22179.45    22872.44    564.13 o 
   4  15  15     8014.08     7781.69    258.72 o 
   6  15  15     5590.76     6040.04    246.69 o 
   8  15  15    15478.68    15648.67    493.81 o 
  10  15  15     4995.09     5315.71    266.88 o 
  12  15  15    16434.21    15146.00    383.28 o 
  14  15  15     1710.95     1460.27    306.39 o 
   0   0  16   139740.31   135655.61   4193.29 o 
  -1   1  16     9959.60     9766.35    263.96 o 
   0   1  16    67749.18    67231.63   1103.09 o 
   1   1  16     9425.48     9362.78    256.97 o 
  -2   2  16    97080.02   100648.84   1386.43 o 
  -1   2  16    22288.11    21881.22    265.09 o 
   0   2  16     2323.78     2189.25    166.41 o 
   1   2  16    21112.09    20969.41    348.59 o 
   2   2  16    95027.45    96827.88   2034.98 o 
  -3   3  16     7850.76     7342.59    302.70 o 
  -2   3  16     6125.80     6220.97    181.12 o 
  -1   3  16      824.64      740.58    158.65 o 
   0   3  16    15791.71    16374.18    247.85 o 
   1   3  16      785.55      743.08    168.98 o 
   2   3  16     6723.60     6737.21    181.68 o 
   3   3  16     7265.43     6832.75    224.34 o 
  -4   4  16     8575.35     9032.88    282.78 o 
  -3   4  16     5745.36     5723.53    181.19 o 
  -2   4  16     5875.90     5808.63    185.55 o 
  -1   4  16     1796.34     2022.91    157.54 o 
   0   4  16    28189.83    30446.35    498.04 o 
   1   4  16     1604.44     1786.18    165.63 o 
   2   4  16     6032.60     6278.61    177.60 o 
   3   4  16     5729.90     5833.03    170.25 o 
   4   4  16     7638.15     8320.38    252.81 o 
  -5   5  16    22763.25    23054.26    439.70 o 
  -4   5  16     4232.31     4390.14    174.16 o 
  -3   5  16       48.55      179.46    160.21 o 
  -2   5  16    13302.98    13476.99    189.62 o 
  -1   5  16     5861.32     5857.10    187.59 o 
   0   5  16    10292.52    10901.43    209.39 o 
   1   5  16     5702.05     5912.56    174.43 o 
   2   5  16    12766.42    12928.30    179.20 o 
   3   5  16       81.82      191.21    153.07 o 
   4   5  16     4031.30     4305.46    161.92 o 
   5   5  16    23170.62    23670.04    385.27 o 
  -6   6  16    16697.66    17295.21    665.14 o 
  -5   6  16     1833.67     1924.77    168.57 o 
  -4   6  16     7035.88     7144.45    188.10 o 
  -3   6  16      221.28      392.89    160.64 o 
  -2   6  16     1222.31     1424.22    176.22 o 
  -1   6  16     7837.86     7647.18    190.94 o 
   0   6  16    34095.82    33600.82    461.62 o 
   1   6  16     7982.00     8314.79    233.18 o 
   2   6  16     1633.35     1626.23    157.70 o 
   3   6  16      178.09      368.22    148.98 o 
   4   6  16     6894.52     7173.26    184.26 o 
   5   6  16     1049.87     1231.61    166.50 o 
   6   6  16    17268.38    18572.08    332.05 o 
  -7   7  16    47310.43    44420.06   1211.44 o 
  -6   7  16    14840.51    13796.19    227.39 o 
  -5   7  16     3810.84     4008.63    170.55 o 
  -4   7  16     5371.98     6096.82    180.60 o 
  -3   7  16    15477.54    16020.01    258.75 o 
  -2   7  16     7856.78     7948.37    179.02 o 
  -1   7  16     2181.87     2261.52    172.26 o 
   0   7  16    11775.51    11365.19    195.93 o 
   1   7  16     1906.29     2406.15    167.22 o 
   2   7  16     7625.85     7894.67    183.41 o 
   3   7  16    15457.92    16072.09    256.35 o 
   4   7  16     5100.68     5767.17    166.52 o 
   5   7  16     3883.55     4206.89    171.58 o 
   6   7  16    14081.87    14366.54    274.32 o 
   7   7  16    45861.16    45437.44    959.39 o 
  -8   8  16     4452.60     4546.40    232.24 o 
  -7   8  16    12760.23    11641.69    245.29 o 
  -6   8  16      796.38     1058.48    159.71 o 
  -5   8  16     5464.61     5334.90    175.52 o 
  -4   8  16     3263.04     3274.74    165.62 o 
  -3   8  16     9453.79    10062.32    185.27 o 
  -2   8  16    23951.45    23445.26    288.11 o 
  -1   8  16     3174.87     3386.04    177.81 o 
   0   8  16      145.23      135.79    163.94 o 
   1   8  16     3545.60     3743.75    169.22 o 
   2   8  16    24316.14    23854.22    426.45 o 
   3   8  16     8798.45     9489.69    188.91 o 
   4   8  16     3542.60     3400.20    163.44 o 
   5   8  16     5647.69     5751.57    161.54 o 
   6   8  16      756.78     1079.43    155.99 o 
   7   8  16    12790.78    12601.74    200.17 o 
   8   8  16     4293.15     4464.63    217.73 o 
  -9   9  16    19926.63    18337.61    496.25 o 
  -8   9  16     8559.33     8450.54    181.15 o 
  -7   9  16      576.62      806.35    153.62 o 
  -6   9  16    11249.73    11030.56    281.80 o 
  -5   9  16    26705.24    27511.32    623.19 o 
  -4   9  16     3020.53     3185.61    163.24 o 
  -3   9  16     2970.15     2949.73    171.69 o 
  -2   9  16     4930.29     5133.19    175.42 o 
  -1   9  16      939.75      934.10    167.91 o 
   0   9  16    12710.16    12806.64    198.89 o 
   1   9  16     1150.02      949.25    156.30 o 
   2   9  16     4995.98     5510.17    180.88 o 
   3   9  16     3212.83     3067.36    169.05 o 
   4   9  16     2972.49     3281.49    171.33 o 
   5   9  16    26709.66    29187.19    466.46 o 
   6   9  16    10616.21    11394.98    256.77 o 
   7   9  16      437.19      601.67    158.36 o 
   8   9  16     8168.06     8654.90    176.39 o 
   9   9  16    20266.68    19753.79    458.37 o 
 -10  10  16     4922.51     4883.83    255.45 o 
  -9  10  16      356.97      590.23    160.53 o 
  -8  10  16      542.01      704.62    147.40 o 
  -7  10  16    14245.00    13578.97    239.07 o 
  -6  10  16     1515.24     1439.41    160.83 o 
  -5  10  16     1174.05     1257.13    166.23 o 
  -4  10  16    12577.50    12872.64    244.17 o 
  -3  10  16     1493.99     1572.51    163.21 o 
  -2  10  16     4770.32     4537.17    165.19 o 
  -1  10  16     4032.27     4438.77    171.65 o 
   0  10  16    11906.32    11375.68    194.29 o 
   1  10  16     3449.37     3435.61    173.19 o 
   2  10  16     5020.11     4993.51    175.71 o 
   3  10  16     1350.65     1375.29    152.27 o 
   4  10  16    12634.00    13041.14    222.73 o 
   5  10  16     1120.95     1192.35    164.19 o 
   6  10  16     1541.67     1849.90    156.14 o 
   7  10  16    14941.32    14827.92    236.04 o 
   8  10  16      372.18      580.85    143.99 o 
   9  10  16      321.43      601.58    166.05 o 
  10  10  16     5489.62     5575.02    231.52 o 
 -11  11  16     2021.56     2225.79    261.08 o 
 -10  11  16      176.93      257.52    161.77 o 
  -9  11  16     3142.03     3177.07    170.16 o 
  -8  11  16     6221.74     6216.58    178.61 o 
  -7  11  16     1679.34     1659.48    177.84 o 
  -6  11  16      391.82      621.93    166.98 o 
  -5  11  16     3710.99     3619.62    162.50 o 
  -4  11  16     2266.15     2383.77    159.72 o 
  -3  11  16     2090.34     2267.22    163.52 o 
  -2  11  16    11618.48    11991.08    196.90 o 
  -1  11  16     2696.98     2812.72    167.97 o 
   0  11  16      256.61      443.12    149.94 o 
   1  11  16     2702.23     2973.66    159.00 o 
   2  11  16    11670.61    12092.39    197.44 o 
   3  11  16     1629.40     1702.99    167.99 o 
   4  11  16     2371.30     2619.32    170.49 o 
   5  11  16     3943.62     3977.95    160.01 o 
   6  11  16      298.37      518.79    163.02 o 
   7  11  16     1467.88     1635.13    156.13 o 
   8  11  16     6250.75     6161.09    167.35 o 
   9  11  16     3132.68     3250.41    157.73 o 
  10  11  16      188.22      225.90    142.09 o 
  11  11  16     2176.38     2357.55    221.26 o 
 -12  12  16      729.30      692.97    249.22 o 
 -11  12  16     2030.40     1813.18    176.76 o 
 -10  12  16     3597.65     3589.91    177.51 o 
  -9  12  16     2340.63     1929.91    166.41 o 
  -8  12  16      467.64      523.29    160.54 o 
  -7  12  16     1652.93     1777.47    157.08 o 
  -6  12  16     6500.21     6293.42    174.15 o 
  -5  12  16     3744.04     4179.51    182.51 o 
  -4  12  16      616.87      682.23    153.90 o 
  -3  12  16     3587.89     3650.20    165.29 o 
  -2  12  16     8301.16     8514.05    193.44 o 
  -1  12  16      693.66      755.25    159.96 o 
   0  12  16        3.38      187.78    156.89 o 
   1  12  16      668.16      736.26    156.01 o 
   2  12  16     8700.06     9206.82    185.27 o 
   3  12  16     3238.45     3393.73    157.68 o 
   4  12  16      567.85      905.20    150.17 o 
   5  12  16     3606.89     4065.44    165.62 o 
   6  12  16     6577.10     6551.81    161.36 o 
   7  12  16     1613.34     1784.62    158.14 o 
   8  12  16      634.27      625.06    146.10 o 
   9  12  16     2353.35     2320.78    156.32 o 
  10  12  16     3603.07     3548.32    173.01 o 
  11  12  16     2220.57     1793.12    159.50 o 
  12  12  16      735.99      575.06    229.62 o 
 -13  13  16      736.38      837.73    225.97 o 
 -12  13  16     4785.34     4647.78    186.97 o 
 -11  13  16     2604.11     2276.14    180.54 o 
 -10  13  16     1873.87     1646.17    175.21 o 
  -9  13  16     1833.76     2246.44    178.19 o 
  -8  13  16     4944.11     4922.10    187.72 o 
  -7  13  16     3480.70     3610.46    181.10 o 
  -6  13  16     6031.77     5570.66    179.15 o 
  -5  13  16     1805.38     1844.95    160.51 o 
  -4  13  16      196.92      405.45    157.24 o 
  -3  13  16     1012.67      999.50    144.56 o 
  -2  13  16     5366.25     5471.04    177.25 o 
  -1  13  16     1504.57     1314.65    152.36 o 
   0  13  16    16491.57    17503.99    415.43 o 
   1  13  16     1634.28     1513.93    160.35 o 
   2  13  16     5195.43     5553.78    168.28 o 
   3  13  16     1054.28     1077.36    151.02 o 
   4  13  16      100.28      296.54    138.96 o 
   5  13  16     1757.22     1737.28    161.46 o 
   6  13  16     6074.38     6018.90    163.42 o 
   7  13  16     3425.37     3897.72    163.13 o 
   8  13  16     5041.60     5136.92    179.81 o 
   9  13  16     1811.85     2247.72    161.11 o 
  10  13  16     1931.85     1901.29    163.76 o 
  11  13  16     2389.64     2201.83    161.44 o 
  12  13  16     5020.93     4892.49    171.67 o 
  13  13  16      519.94      524.84    237.64 o 
 -14  14  16     1430.52     1319.91    250.85 o 
 -13  14  16     5679.55     5324.29    185.60 o 
 -12  14  16     2254.87     2430.11    175.13 o 
 -11  14  16      110.01      341.33    167.04 o 
 -10  14  16     2365.54     2683.64    183.80 o 
  -9  14  16      299.10      565.61    179.40 o 
  -8  14  16     4709.25     4393.57    176.47 o 
  -7  14  16     5693.23     5635.00    179.69 o 
  -6  14  16      205.05      291.94    175.39 o 
  -5  14  16      595.62      642.25    173.52 o 
  -4  14  16     2014.85     2137.58    163.63 o 
  -3  14  16     1829.31     2056.40    162.22 o 
  -2  14  16     4762.36     4770.55    155.37 o 
  -1  14  16     2415.09     2966.45    165.72 o 
   0  14  16     7791.61     8294.36    184.71 o 
   1  14  16     2104.63     2522.71    167.99 o 
   2  14  16     4931.50     4820.10    166.61 o 
   3  14  16     1732.77     1971.58    154.54 o 
   4  14  16     2191.21     2331.18    157.34 o 
   5  14  16      627.92      810.79    151.39 o 
   6  14  16      160.17      217.50    151.24 o 
   7  14  16     5404.54     5681.96    179.67 o 
   8  14  16     5162.40     5126.13    154.90 o 
   9  14  16      259.75      343.15    162.98 o 
  10  14  16     2299.51     2354.88    165.61 o 
  11  14  16      125.89      286.34    157.08 o 
  12  14  16     2207.36     2200.47    165.66 o 
  13  14  16     5345.96     5088.81    198.34 o 
  14  14  16     1454.75     1573.94    251.32 o 
 -15  15  16      782.20      492.83    212.45 o 
 -14  15  16     2970.66     2477.40    165.16 o 
 -13  15  16     1656.35     1396.42    180.75 o 
 -12  15  16      170.70      445.04    163.73 o 
 -11  15  16     1782.66     1757.98    193.74 o 
 -10  15  16     8785.93     8626.20    203.23 o 
  -9  15  16     3084.40     3084.15    164.48 o 
  -8  15  16      986.93      768.22    171.28 o 
  -7  15  16     1328.05     1449.88    165.73 o 
  -6  15  16     8722.43     8723.96    274.65 o 
  -5  15  16     5210.46     5052.54    178.47 o 
  -4  15  16    11949.84    11982.37    219.56 o 
  -3  15  16     1583.30     1472.57    180.84 o 
  -2  15  16     1242.34     1223.35    150.11 o 
  -1  15  16      207.40      311.41    159.93 o 
   0  15  16    12389.13    12557.76    248.96 o 
   1  15  16      210.82      618.82    164.35 o 
   2  15  16     1179.40     1129.86    152.95 o 
   3  15  16     1847.31     1976.58    166.11 o 
   4  15  16    11621.43    12346.32    308.79 o 
   5  15  16     4957.39     4639.79    164.86 o 
   6  15  16     8483.08     8379.47    178.87 o 
   7  15  16      892.15     1021.86    153.47 o 
   8  15  16     1208.40     1353.31    157.33 o 
   9  15  16     3062.44     3007.16    169.25 o 
  10  15  16     9170.29     9783.67    210.56 o 
  11  15  16     1803.55     1924.17    168.63 o 
  12  15  16      186.71      124.88    171.43 o 
  13  15  16     1606.64     1517.24    201.11 o 
  14  15  16     2864.94     2556.94    221.56 o 
  15  15  16      728.84      556.95    295.90 o 
 -16  16  16     5765.59     4584.70    946.65 o 
 -14  16  16      428.00      228.57    245.45 o 
 -12  16  16     1020.85     1072.43    251.76 o 
 -10  16  16     5478.25     5536.08    254.91 o 
  -8  16  16     3104.00     3054.58    268.54 o 
  -6  16  16     2895.10     2715.76    239.88 o 
  -4  16  16     1084.98     1241.40    225.66 o 
  -2  16  16    18902.96    20511.25    557.33 o 
   0  16  16      436.15      533.28    227.94 o 
   2  16  16    19517.38    19763.24    411.70 o 
   4  16  16      929.81     1129.98    229.48 o 
   6  16  16     2905.04     2839.59    226.20 o 
   8  16  16     3068.56     3030.77    217.12 o 
  10  16  16     5547.75     5891.24    281.55 o 
  12  16  16     1115.35     1060.04    233.54 o 
  14  16  16      449.60      350.18    250.04 o 
  16  16  16     5377.84     4850.55    599.78 o 
   0   1  17    18189.39    18463.93    268.67 o 
  -1   2  17     9881.90     9868.88    188.58 o 
   0   2  17   102042.03   104859.76   1045.97 o 
   1   2  17     9887.24    10000.06    183.40 o 
  -2   3  17    17570.32    17780.59    337.60 o 
  -1   3  17     3989.63     3833.09    164.84 o 
   0   3  17      783.63     1137.69    161.13 o 
   1   3  17     4194.52     3936.30    168.95 o 
   2   3  17    17167.53    17636.52    217.49 o 
  -3   4  17     5046.02     4925.22    186.33 o 
  -2   4  17     3035.68     3021.47    171.70 o 
  -1   4  17    14409.66    14640.39    200.17 o 
   0   4  17    18988.50    20524.34    359.23 o 
   1   4  17    14781.76    15250.68    272.12 o 
   2   4  17     2669.23     2750.00    176.13 o 
   3   4  17     4996.88     5168.48    167.08 o 
  -4   5  17     1651.67     1727.35    164.94 o 
  -3   5  17       30.04      261.39    165.54 o 
  -2   5  17    18940.40    19289.84    293.99 o 
  -1   5  17     6252.40     6476.49    188.59 o 
   0   5  17     1556.97     1466.84    174.03 o 
   1   5  17     7023.91     7229.66    195.29 o 
   2   5  17    19065.39    20015.62    253.50 o 
   3   5  17       51.81      181.90    162.83 o 
   4   5  17     1934.41     1890.24    163.41 o 
  -5   6  17    10226.79    10021.20    187.16 o 
  -4   6  17      925.55      845.25    158.45 o 
  -3   6  17    15362.27    15596.62    234.58 o 
  -2   6  17     1330.45     1509.11    173.65 o 
  -1   6  17    19317.08    19271.10    357.25 o 
   0   6  17     1351.18     1343.59    179.99 o 
   1   6  17    19690.87    19865.12    212.25 o 
   2   6  17     1679.72     1866.36    170.24 o 
   3   6  17    15674.56    16296.24    210.88 o 
   4   6  17     1041.29      986.68    163.01 o 
   5   6  17    10049.67    10129.66    190.26 o 
  -6   7  17    11218.64    11375.58    210.67 o 
  -5   7  17    19548.79    19459.91    356.53 o 
  -4   7  17     2589.43     2294.41    180.15 o 
  -3   7  17      528.76      919.49    162.34 o 
  -2   7  17     1734.88     1744.09    163.69 o 
  -1   7  17    11535.03    11387.06    207.05 o 
   0   7  17     1674.97     2001.14    163.27 o 
   1   7  17    11992.39    12280.04    220.88 o 
   2   7  17     2230.32     2530.23    169.41 o 
   3   7  17      441.29      577.42    145.77 o 
   4   7  17     2621.50     2694.72    159.75 o 
   5   7  17    18806.62    20494.26    349.97 o 
   6   7  17    10713.90    11293.64    224.98 o 
  -7   8  17     2314.01     2419.04    161.25 o 
  -6   8  17     3713.67     3395.62    171.00 o 
  -5   8  17    11017.39    11362.80    252.09 o 
  -4   8  17      256.66      422.91    148.57 o 
  -3   8  17     2046.71     2499.88    169.03 o 
  -2   8  17    10255.05    10329.56    179.11 o 
  -1   8  17      669.73      674.56    159.65 o 
   0   8  17    20166.01    20776.65    283.16 o 
   1   8  17      666.96      609.84    171.28 o 
   2   8  17     9581.53     9835.15    187.92 o 
   3   8  17     1533.02     1932.99    158.39 o 
   4   8  17      371.73      457.62    161.88 o 
   5   8  17    10687.73    11818.50    176.86 o 
   6   8  17     3685.28     3716.84    163.44 o 
   7   8  17     2244.31     2397.56    154.75 o 
  -8   9  17     8421.30     7973.37    185.73 o 
  -7   9  17    10322.87     9237.09    182.13 o 
  -6   9  17      248.76      509.93    156.73 o 
  -5   9  17      549.97      621.75    168.99 o 
  -4   9  17     2996.24     3046.31    166.57 o 
  -3   9  17     4056.66     3848.32    171.65 o 
  -2   9  17    11119.69    10662.75    195.99 o 
  -1   9  17     4299.77     4419.29    175.22 o 
   0   9  17     5099.69     4921.23    167.60 o 
   1   9  17     3722.09     3869.46    171.59 o 
   2   9  17    12080.60    11879.05    214.51 o 
   3   9  17     3867.99     4083.04    164.65 o 
   4   9  17     2955.91     2898.10    169.30 o 
   5   9  17      674.40      834.10    161.64 o 
   6   9  17      431.18      696.39    149.60 o 
   7   9  17     9317.54     8645.77    177.22 o 
   8   9  17     8832.10     9262.77    175.62 o 
  -9  10  17     1494.64     1487.37    160.57 o 
  -8  10  17     2634.80     2479.21    160.14 o 
  -7  10  17     6227.39     5499.58    165.79 o 
  -6  10  17      506.51      477.71    162.55 o 
  -5  10  17     1128.23      850.59    165.01 o 
  -4  10  17     3931.33     3924.36    166.22 o 
  -3  10  17    18531.95    18717.13    300.65 o 
  -2  10  17     6192.60     6384.73    170.44 o 
  -1  10  17    20996.60    20703.13    334.36 o 
   0  10  17      183.75      371.82    160.50 o 
   1  10  17    21135.32    20490.17    272.36 o 
   2  10  17     5466.38     5503.01    172.12 o 
   3  10  17    20041.21    20401.16    410.63 o 
   4  10  17     3937.56     3970.09    173.55 o 
   5  10  17      914.91      871.72    156.78 o 
   6  10  17      651.30      449.89    150.34 o 
   7  10  17     7177.02     6815.37    186.25 o 
   8  10  17     3103.80     3291.29    170.81 o 
   9  10  17     1369.23     1455.28    141.88 o 
 -10  11  17     1047.30     1100.06    163.53 o 
  -9  11  17     4538.68     4287.19    178.69 o 
  -8  11  17     1360.61     1257.27    168.47 o 
  -7  11  17      498.76      678.20    160.09 o 
  -6  11  17      774.13      744.69    162.67 o 
  -5  11  17     4070.03     4087.41    174.65 o 
  -4  11  17     1498.99     1449.94    149.21 o 
  -3  11  17     1537.88     1522.60    155.72 o 
  -2  11  17    10638.07     9693.62    182.04 o 
  -1  11  17     4999.10     5399.42    167.54 o 
   0  11  17     2392.39     2655.19    148.84 o 
   1  11  17     4513.81     4876.29    156.28 o 
   2  11  17    11099.83    10786.72    235.10 o 
   3  11  17     1413.59     1524.69    158.60 o 
   4  11  17     1605.52     1778.17    167.14 o 
   5  11  17     4109.33     4395.22    162.72 o 
   6  11  17      677.94      686.34    150.76 o 
   7  11  17      237.84      316.46    144.27 o 
   8  11  17     1162.28     1245.56    157.03 o 
   9  11  17     4492.04     4375.88    160.45 o 
  10  11  17     1227.04     1284.81    156.15 o 
 -11  12  17      923.41      992.83    174.80 o 
 -10  12  17     2550.23     2773.45    179.21 o 
  -9  12  17     1005.54     1223.83    151.62 o 
  -8  12  17     1807.85     1603.89    164.59 o 
  -7  12  17     5543.30     5199.53    218.65 o 
  -6  12  17      744.89      693.02    169.00 o 
  -5  12  17     1129.09     1295.79    157.49 o 
  -4  12  17     4706.51     4753.13    157.98 o 
  -3  12  17      888.17      812.57    148.30 o 
  -2  12  17     5773.83     6115.80    174.77 o 
  -1  12  17      278.57      332.61    154.37 o 
   0  12  17    24776.59    25777.60    413.59 o 
   1  12  17      153.57      213.94    145.54 o 
   2  12  17     5370.95     5559.67    170.32 o 
   3  12  17      958.97      931.05    160.29 o 
   4  12  17     4151.34     4221.00    157.80 o 
   5  12  17     1318.08     1475.98    160.12 o 
   6  12  17      609.32      683.88    155.92 o 
   7  12  17     5545.21     5703.57    163.03 o 
   8  12  17     2369.73     2192.20    157.56 o 
   9  12  17     1154.51     1177.35    155.39 o 
  10  12  17     2518.16     2442.13    171.35 o 
  11  12  17      963.36      915.10    158.32 o 
 -12  13  17     1960.93     1762.26    190.05 o 
 -11  13  17       37.11      196.63    168.06 o 
 -10  13  17    10831.40    10611.41    224.87 o 
  -9  13  17      270.63      301.33    171.41 o 
  -8  13  17      282.96      326.29    178.92 o 
  -7  13  17      536.22      627.22    159.02 o 
  -6  13  17     3841.74     4235.06    183.94 o 
  -5  13  17     2058.66     1954.79    161.02 o 
  -4  13  17     3559.37     3817.39    159.39 o 
  -3  13  17     1299.53     1236.93    152.49 o 
  -2  13  17     1347.35     1491.16    151.56 o 
  -1  13  17     6175.39     5880.82    175.61 o 
   0  13  17     4548.59     4717.96    170.68 o 
   1  13  17     6135.18     5989.81    177.19 o 
   2  13  17     1442.90     1672.99    154.10 o 
   3  13  17     1113.62     1245.81    148.51 o 
   4  13  17     4367.68     4742.61    164.30 o 
   5  13  17     1703.40     1576.75    146.30 o 
   6  13  17     3626.31     4102.30    162.62 o 
   7  13  17      671.85      742.06    156.67 o 
   8  13  17      417.78      489.57    146.94 o 
   9  13  17      227.53      203.32    174.04 o 
  10  13  17    11444.83    11164.65    265.33 o 
  11  13  17       63.22      270.33    157.83 o 
  12  13  17     1796.79     1460.86    161.83 o 
 -13  14  17      724.74      861.23    171.08 o 
 -12  14  17     9042.37     8179.19    196.92 o 
 -11  14  17      424.13      561.93    176.14 o 
 -10  14  17     2383.88     2259.45    182.43 o 
  -9  14  17     4482.45     4317.72    177.41 o 
  -8  14  17     5210.60     4977.59    183.19 o 
  -7  14  17     1464.85     1205.33    167.27 o 
  -6  14  17     1715.31     1776.47    161.39 o 
  -5  14  17     3541.21     3838.81    176.48 o 
  -4  14  17     1318.65     1419.24    169.45 o 
  -3  14  17      481.20      606.05    151.45 o 
  -2  14  17    11519.25    12651.57    210.39 o 
  -1  14  17     1428.05     1609.14    174.55 o 
   0  14  17      844.62      873.01    155.35 o 
   1  14  17     1500.22     1720.23    164.44 o 
   2  14  17    11303.61    12174.65    261.54 o 
   3  14  17      391.88      578.88    153.09 o 
   4  14  17     1296.22     1496.07    157.47 o 
   5  14  17     3210.38     3499.17    156.14 o 
   6  14  17     1784.26     1928.19    154.56 o 
   7  14  17     1698.74     1513.14    162.13 o 
   8  14  17     4921.00     4789.61    163.42 o 
   9  14  17     4628.30     4576.58    172.49 o 
  10  14  17     2268.44     1998.18    167.45 o 
  11  14  17      532.71      666.94    153.79 o 
  12  14  17     9397.75     9225.71    239.86 o 
  13  14  17      742.89      913.40    177.11 o 
 -14  15  17     1356.28     1056.06    165.67 o 
 -13  15  17     2604.75     2605.51    191.79 o 
 -12  15  17     1410.80     1377.65    171.37 o 
 -11  15  17     4942.39     4886.20    208.85 o 
 -10  15  17     1758.34     1694.86    179.12 o 
  -9  15  17     7077.08     6414.01    199.94 o 
  -8  15  17     1194.85     1205.17    186.68 o 
  -7  15  17     8351.04     8426.57    191.56 o 
  -6  15  17      965.17     1283.68    176.23 o 
  -5  15  17    12621.98    12924.73    321.20 o 
  -4  15  17     1377.81     1483.21    161.54 o 
  -3  15  17     4904.82     5194.59    165.53 o 
  -2  15  17     4305.93     4471.89    160.29 o 
  -1  15  17      527.13      682.10    174.10 o 
   0  15  17     8792.79     9340.90    239.32 o 
   1  15  17      533.18      683.11    169.64 o 
   2  15  17     4281.04     4292.87    175.07 o 
   3  15  17     4881.67     4983.37    158.46 o 
   4  15  17     1393.13     1413.18    149.72 o 
   5  15  17    12270.17    12587.32    233.80 o 
   6  15  17     1064.07     1280.26    154.45 o 
   7  15  17     8422.51     8770.29    195.79 o 
   8  15  17     1112.53     1125.08    151.04 o 
   9  15  17     6874.02     6205.92    192.35 o 
  10  15  17     1717.63     1733.73    163.41 o 
  11  15  17     4819.58     4719.54    180.69 o 
  12  15  17     1521.34     1419.79    165.00 o 
  13  15  17     2389.38     2276.22    171.31 o 
  14  15  17     1322.49     1106.73    210.26 o 
 -15  16  17      272.13      689.31    175.34 o 
 -14  16  17     2430.60     2480.48    195.93 o 
 -13  16  17     1054.17     1006.29    183.68 o 
 -12  16  17     2685.32     2555.62    184.70 o 
 -11  16  17     3996.55     3795.37    188.01 o 
 -10  16  17      127.44      301.92    169.87 o 
  -9  16  17     3451.98     3098.17    189.48 o 
  -8  16  17     8347.33     7905.90    191.02 o 
  -7  16  17     2292.59     2429.27    160.29 o 
  -6  16  17     1216.43     1006.60    156.97 o 
  -5  16  17     2913.92     2913.20    160.45 o 
  -4  16  17      632.18      783.14    155.26 o 
  -3  16  17     3489.14     3616.81    180.83 o 
  -2  16  17     4154.92     4517.50    177.24 o 
  -1  16  17     2318.05     2371.63    167.77 o 
   0  16  17    12591.75    13703.73    348.25 o 
   1  16  17     2251.76     2195.74    177.62 o 
   2  16  17     4377.91     4910.74    173.61 o 
   3  16  17     3584.56     3528.87    186.34 o 
   4  16  17      549.72      723.77    146.72 o 
   5  16  17     2893.91     3119.63    171.81 o 
   6  16  17     1234.33     1245.98    150.63 o 
   7  16  17     2473.67     2700.36    156.57 o 
   8  16  17     8572.62     8593.07    171.48 o 
   9  16  17     3396.95     3245.88    178.99 o 
  10  16  17       97.16      214.96    157.81 o 
  11  16  17     3881.83     3942.25    183.51 o 
  12  16  17     2598.79     2358.89    169.30 o 
  13  16  17      989.57      799.74    188.39 o 
  14  16  17     2467.40     2629.31    206.18 o 
  15  16  17      253.80      426.16    214.77 o 
 -14  17  17     2491.12     2059.55    260.49 o 
 -12  17  17      205.97      120.17    248.40 o 
 -10  17  17    17040.29    15225.21    347.27 o 
  -8  17  17     2440.89     2664.38    240.55 o 
  -6  17  17     4791.51     5163.99    265.62 o 
  -4  17  17     8737.17     8700.71    288.60 o 
  -2  17  17     4772.14     4977.77    239.12 o 
   0  17  17     5951.22     6240.55    252.93 o 
   2  17  17     4534.95     5133.65    227.58 o 
   4  17  17     9808.92    10029.59    311.13 o 
   6  17  17     4668.80     5041.55    236.88 o 
   8  17  17     1886.96     1830.41    228.63 o 
  10  17  17    17412.38    16514.77    468.70 o 
  12  17  17      205.15      183.70    217.47 o 
  14  17  17     2467.51     2068.18    323.47 o 
   0   0  18    38329.97    38797.50    752.72 o 
  -1   1  18    11723.22    10734.11    253.54 o 
   0   1  18    10871.29    11279.96    169.84 o 
   1   1  18    11225.10     9627.78    267.39 o 
  -2   2  18    27114.03    28965.07    360.13 o 
  -1   2  18    12198.92    12000.84    200.42 o 
   0   2  18      291.79      230.41    161.05 o 
   1   2  18    12380.97    12199.81    224.72 o 
   2   2  18    28925.13    30157.01    654.78 o 
  -3   3  18     5176.13     5063.52    264.05 o 
  -2   3  18     1945.00     2111.66    167.90 o 
  -1   3  18     2140.77     2212.64    162.79 o 
   0   3  18      553.66      744.49    154.22 o 
   1   3  18     2326.20     2471.09    161.28 o 
   2   3  18     2112.93     2473.27    169.50 o 
   3   3  18     5586.36     5990.82    238.53 o 
  -4   4  18      187.33      455.54    257.59 o 
  -3   4  18     5804.65     5743.67    187.86 o 
  -2   4  18     4155.92     4352.60    175.63 o 
  -1   4  18     5499.72     5295.47    176.24 o 
   0   4  18      529.48      469.88    161.45 o 
   1   4  18     5539.27     5293.04    185.40 o 
   2   4  18     4263.39     4404.91    168.15 o 
   3   4  18     5562.70     5940.80    164.42 o 
   4   4  18      178.54      396.13    213.17 o 
  -5   5  18    13075.68    12116.28    279.64 o 
  -4   5  18    12683.72    12740.61    243.93 o 
  -3   5  18     9035.72     8896.71    184.00 o 
  -2   5  18     1771.77     1727.72    173.50 o 
  -1   5  18     2365.33     2513.80    168.20 o 
   0   5  18        7.13      134.99    162.62 o 
   1   5  18     2547.67     2703.60    161.39 o 
   2   5  18     1512.19     1354.28    162.20 o 
   3   5  18     9955.15    10297.43    184.85 o 
   4   5  18    12508.77    12972.90    183.54 o 
   5   5  18    14042.51    13230.68    304.45 o 
  -6   6  18      719.51      932.04    215.14 o 
  -5   6  18     4026.51     3966.17    164.21 o 
  -4   6  18      892.06      956.86    153.79 o 
  -3   6  18      634.95      741.90    151.58 o 
  -2   6  18      506.40      489.53    177.26 o 
  -1   6  18     1244.73     1215.15    164.99 o 
   0   6  18      877.32      901.26    153.21 o 
   1   6  18     1275.94     1323.42    158.99 o 
   2   6  18      527.05      561.48    156.65 o 
   3   6  18     1050.45     1158.83    156.36 o 
   4   6  18      879.17      860.01    146.69 o 
   5   6  18     4760.45     4754.54    162.44 o 
   6   6  18      705.85      984.09    212.65 o 
  -7   7  18     2712.05     2774.17    237.07 o 
  -6   7  18     9212.31     8295.39    186.43 o 
  -5   7  18     3445.50     3866.50    181.90 o 
  -4   7  18     2309.27     2647.22    166.52 o 
  -3   7  18     6510.43     6791.99    176.57 o 
  -2   7  18     1056.52      863.64    158.78 o 
  -1   7  18     5811.46     6340.90    184.29 o 
   0   7  18    10755.46    11351.95    176.92 o 
   1   7  18     5397.35     5793.35    178.58 o 
   2   7  18     1224.89     1267.33    173.57 o 
   3   7  18     6457.43     7287.03    169.58 o 
   4   7  18     2067.42     2308.68    160.02 o 
   5   7  18     3439.07     3866.95    157.27 o 
   6   7  18     9464.25     9031.15    176.26 o 
   7   7  18     1383.61     1569.86    210.79 o 
  -8   8  18     4660.95     4451.92    237.56 o 
  -7   8  18    13025.26    12733.42    218.97 o 
  -6   8  18     3234.01     3360.57    163.93 o 
  -5   8  18      750.54      655.29    165.14 o 
  -4   8  18      211.55      460.50    182.55 o 
  -3   8  18    13816.53    15280.87    252.25 o 
  -2   8  18    10230.14    10281.10    209.64 o 
  -1   8  18    10700.39    10540.54    182.87 o 
   0   8  18       25.99      273.73    166.51 o 
   1   8  18    10856.28    11039.78    183.07 o 
   2   8  18    10639.68    10567.62    226.92 o 
   3   8  18    13891.88    15609.54    270.69 o 
   4   8  18      256.65      265.24    154.78 o 
   5   8  18      909.66     1228.38    148.05 o 
   6   8  18     3137.23     3374.80    158.40 o 
   7   8  18    12625.68    13033.39    207.85 o 
   8   8  18     4256.96     4007.86    213.26 o 
  -9   9  18     4924.87     4965.50    246.35 o 
  -8   9  18      539.58      770.73    164.56 o 
  -7   9  18      455.43      695.67    171.21 o 
  -6   9  18      522.87      921.33    154.84 o 
  -5   9  18     3850.60     3582.81    165.32 o 
  -4   9  18     2053.39     2114.00    166.07 o 
  -3   9  18     1337.57     1391.18    164.80 o 
  -2   9  18     1609.64     1534.31    162.98 o 
  -1   9  18     5139.66     5692.50    167.23 o 
   0   9  18    17078.46    17163.02    227.08 o 
   1   9  18     4877.38     5085.54    174.46 o 
   2   9  18     1562.12     1559.94    166.27 o 
   3   9  18     1178.74     1225.65    159.46 o 
   4   9  18     2341.00     2348.53    170.02 o 
   5   9  18     4529.88     4473.10    180.25 o 
   6   9  18      524.22      627.54    153.86 o 
   7   9  18      581.23      618.19    152.08 o 
   8   9  18      530.14      840.83    158.84 o 
   9   9  18     5757.98     5823.51    256.78 o 
 -10  10  18     8475.50     8388.61    240.50 o 
  -9  10  18     2706.65     2531.11    170.14 o 
  -8  10  18      736.81      931.68    160.16 o 
  -7  10  18     3153.20     3250.58    164.39 o 
  -6  10  18       12.33      137.59    157.39 o 
  -5  10  18     8987.05     9246.67    185.72 o 
  -4  10  18     4619.82     4418.99    171.81 o 
  -3  10  18     2154.56     2351.08    161.75 o 
  -2  10  18     6427.68     6644.00    175.77 o 
  -1  10  18     7703.03     8234.55    184.43 o 
   0  10  18     4405.77     4743.80    160.90 o 
   1  10  18     7396.72     7777.00    179.37 o 
   2  10  18     6480.15     6674.03    184.58 o 
   3  10  18     1865.43     2046.41    170.19 o 
   4  10  18     4438.99     4650.36    166.60 o 
   5  10  18     8432.55     8637.70    190.33 o 
   6  10  18       45.39      144.64    158.26 o 
   7  10  18     3124.83     3341.69    165.59 o 
   8  10  18     1078.26     1300.43    154.43 o 
   9  10  18     2686.67     2508.97    155.67 o 
  10  10  18     8862.76     9012.00    339.59 o 
 -11  11  18      267.07      203.91    213.24 o 
 -10  11  18     3830.82     3807.37    169.62 o 
  -9  11  18      895.54      990.22    158.40 o 
  -8  11  18     2799.93     3118.42    178.26 o 
  -7  11  18     1203.91     1286.26    173.72 o 
  -6  11  18      758.96      788.81    162.93 o 
  -5  11  18      285.61      286.89    173.92 o 
  -4  11  18     4963.05     5121.49    183.60 o 
  -3  11  18     2943.62     2878.06    157.49 o 
  -2  11  18     3785.93     3880.83    169.31 o 
  -1  11  18       21.51      303.72    146.90 o 
   0  11  18     5330.19     5687.81    171.55 o 
   1  11  18       49.66      320.65    156.79 o 
   2  11  18     3748.22     3920.46    169.50 o 
   3  11  18     2799.34     3028.94    160.36 o 
   4  11  18     4931.13     5387.06    172.57 o 
   5  11  18      128.61      124.04    149.61 o 
   6  11  18      511.80      618.62    161.09 o 
   7  11  18     1150.84     1184.75    143.99 o 
   8  11  18     2631.58     2828.53    158.27 o 
   9  11  18      870.63      830.34    147.53 o 
  10  11  18     3845.48     4192.01    167.51 o 
  11  11  18      409.02      394.98    203.80 o 
 -12  12  18     6321.36     5572.08    245.86 o 
 -11  12  18      720.88     1005.58    184.95 o 
 -10  12  18      210.40      473.19    158.96 o 
  -9  12  18      355.81      364.02    152.38 o 
  -8  12  18     1333.13     1297.44    165.79 o 
  -7  12  18     1632.59     1946.17    158.69 o 
  -6  12  18     4515.38     4406.32    175.09 o 
  -5  12  18      494.23      495.82    170.38 o 
  -4  12  18     8545.98     8685.06    236.78 o 
  -3  12  18     2520.20     2797.64    166.07 o 
  -2  12  18    12307.04    13258.04    302.39 o 
  -1  12  18      462.73      567.63    153.40 o 
   0  12  18     9833.18     9286.18    189.18 o 
   1  12  18      558.72      714.48    153.46 o 
   2  12  18    12346.16    13649.91    179.13 o 
   3  12  18     2415.19     2845.87    166.88 o 
   4  12  18     8461.95     9094.81    184.18 o 
   5  12  18      547.85      769.74    166.43 o 
   6  12  18     5081.78     5262.57    168.00 o 
   7  12  18     1894.59     2270.36    162.36 o 
   8  12  18     1313.89     1292.81    145.57 o 
   9  12  18      272.41      407.32    154.57 o 
  10  12  18      214.44      204.80    147.93 o 
  11  12  18      745.15      919.59    155.59 o 
  12  12  18     6372.15     6077.07    272.91 o 
 -13  13  18     7037.45     6788.70    286.31 o 
 -12  13  18     1630.51     1499.81    164.86 o 
 -11  13  18      445.51      652.62    159.12 o 
 -10  13  18      377.16      318.75    174.35 o 
  -9  13  18      261.76      527.43    164.13 o 
  -8  13  18     1643.19     1845.66    173.70 o 
  -7  13  18     3783.51     3431.60    177.54 o 
  -6  13  18      451.41      668.74    168.52 o 
  -5  13  18     4225.12     4238.08    170.11 o 
  -4  13  18      625.07      732.70    151.14 o 
  -3  13  18      954.55      918.05    148.64 o 
  -2  13  18     1422.85     1732.01    163.90 o 
  -1  13  18      827.99      978.12    152.17 o 
   0  13  18     3189.74     3281.97    168.83 o 
   1  13  18      914.14     1117.71    157.93 o 
   2  13  18     1367.41     1546.09    161.13 o 
   3  13  18     1333.07     1450.53    154.30 o 
   4  13  18      719.11      766.16    152.84 o 
   5  13  18     4379.68     4645.18    164.06 o 
   6  13  18      551.76      818.30    166.24 o 
   7  13  18     3875.03     3933.76    157.00 o 
   8  13  18     1671.52     1804.65    154.32 o 
   9  13  18      352.89      569.18    150.02 o 
  10  13  18      385.69      628.96    169.09 o 
  11  13  18      445.95      620.11    166.27 o 
  12  13  18     1768.54     1521.89    160.03 o 
  13  13  18     6723.43     6531.00    264.16 o 
 -14  14  18     4405.79     3707.79    247.94 o 
 -13  14  18     1620.44     1504.62    167.89 o 
 -12  14  18      482.67      599.23    175.23 o 
 -11  14  18     2934.64     3031.57    180.48 o 
 -10  14  18     5254.71     4885.94    194.01 o 
  -9  14  18      844.92      978.15    172.16 o 
  -8  14  18       91.65      398.37    171.02 o 
  -7  14  18      415.51      281.26    164.53 o 
  -6  14  18     1227.83     1211.29    161.18 o 
  -5  14  18     2402.18     2564.03    151.51 o 
  -4  14  18     1865.67     1972.00    153.12 o 
  -3  14  18     1163.57     1530.17    163.51 o 
  -2  14  18     1235.86     1299.82    159.56 o 
  -1  14  18     4651.86     4457.31    162.87 o 
   0  14  18    11300.10    12227.73    283.27 o 
   1  14  18     4141.03     3853.45    171.79 o 
   2  14  18     1452.43     1369.13    150.78 o 
   3  14  18     1312.07     1566.22    162.39 o 
   4  14  18     1713.71     1691.89    152.65 o 
   5  14  18     2570.64     2958.59    152.75 o 
   6  14  18     1117.64     1241.03    145.32 o 
   7  14  18      538.94      632.01    150.43 o 
   8  14  18       78.44      101.47    143.97 o 
   9  14  18      845.10      972.39    172.02 o 
  10  14  18     5135.96     5117.30    168.13 o 
  11  14  18     3206.47     3068.87    177.81 o 
  12  14  18      552.14      571.31    173.98 o 
  13  14  18     1610.84     1478.05    164.95 o 
  14  14  18     4596.40     4315.40    251.10 o 
 -15  15  18      109.99      326.68    245.56 o 
 -14  15  18      683.19      713.52    169.40 o 
 -13  15  18      348.13      412.08    173.83 o 
 -12  15  18      806.40      883.36    176.35 o 
 -11  15  18     1744.33     1917.44    177.79 o 
 -10  15  18     4031.04     3622.25    176.83 o 
  -9  15  18     1225.25     1161.53    175.54 o 
  -8  15  18     1081.38     1201.25    175.12 o 
  -7  15  18     2517.80     2524.36    170.06 o 
  -6  15  18      932.09     1001.47    163.62 o 
  -5  15  18     3296.04     3529.30    169.68 o 
  -4  15  18     2093.13     2258.58    159.86 o 
  -3  15  18      224.26      367.04    172.09 o 
  -2  15  18     4836.20     4997.10    179.71 o 
  -1  15  18      612.94      681.29    161.15 o 
   0  15  18     1649.54     1706.59    161.93 o 
   1  15  18      607.40      633.22    155.98 o 
   2  15  18     4671.61     5067.80    172.42 o 
   3  15  18      228.96      404.62    169.91 o 
   4  15  18     2159.93     2247.30    162.56 o 
   5  15  18     3075.67     3115.18    159.19 o 
   6  15  18      952.38      667.58    157.53 o 
   7  15  18     2574.43     2584.35    152.71 o 
   8  15  18     1057.24     1222.73    161.21 o 
   9  15  18     1369.50     1461.21    169.56 o 
  10  15  18     3935.12     3838.56    171.76 o 
  11  15  18     1823.78     1997.20    174.03 o 
  12  15  18      737.75      682.64    169.10 o 
  13  15  18      352.53      540.01    176.41 o 
  14  15  18      754.15      835.58    193.13 o 
  15  15  18       80.76      324.37    265.39 o 
 -15  16  18      346.66      506.32    897.93 o 
 -14  16  18      637.56      638.54    180.91 o 
 -13  16  18      113.68       -7.75    171.42 o 
 -12  16  18     2634.46     2470.33    182.89 o 
 -11  16  18       85.69      371.62    173.24 o 
 -10  16  18     3577.86     3216.34    179.65 o 
  -9  16  18     2624.29     2637.97    162.88 o 
  -8  16  18      969.21      689.40    180.21 o 
  -7  16  18      175.11      151.28    162.18 o 
  -6  16  18      406.84      443.56    164.85 o 
  -5  16  18      633.25      586.14    172.40 o 
  -4  16  18     2165.11     2328.70    157.62 o 
  -3  16  18     1345.67     1742.84    173.36 o 
  -2  16  18     3878.99     4030.34    165.40 o 
  -1  16  18     2663.58     2744.88    170.99 o 
   0  16  18     4872.05     5068.42    179.14 o 
   1  16  18     2672.46     2990.63    168.67 o 
   2  16  18     3581.06     4010.60    176.26 o 
   3  16  18     1472.90     1691.53    170.16 o 
   4  16  18     2411.38     2610.16    159.38 o 
   5  16  18      701.51      652.41    149.75 o 
   6  16  18      326.71      426.84    148.38 o 
   7  16  18      120.68      245.55    152.32 o 
   8  16  18      955.28      857.30    148.61 o 
   9  16  18     2559.16     2471.67    166.60 o 
  10  16  18     3533.10     3467.26    167.07 o 
  11  16  18       67.80       86.46    168.70 o 
  12  16  18     2543.60     2295.33    182.04 o 
  13  16  18      141.48      118.27    178.44 o 
  14  16  18      648.25      798.06    195.43 o 
  15  16  18      285.90      380.54    454.60 o 
 -13  17  18      518.88      325.37    178.44 o 
 -12  17  18     2884.43     2685.72    172.49 o 
 -11  17  18      629.15      469.35    177.30 o 
 -10  17  18     2170.74     1775.96    173.94 o 
  -9  17  18      914.01      715.53    160.87 o 
  -8  17  18     6399.20     5723.53    191.82 o 
  -7  17  18      177.03      363.25    166.99 o 
  -6  17  18     1200.79     1314.93    163.68 o 
  -5  17  18      472.77      664.15    160.10 o 
  -4  17  18     1070.89     1203.30    155.49 o 
  -3  17  18      187.94      332.65    154.74 o 
  -2  17  18      750.86      919.62    157.12 o 
  -1  17  18      131.80      368.64    171.02 o 
   0  17  18     3696.86     3655.68    171.81 o 
   1  17  18      156.13      161.15    153.59 o 
   2  17  18      768.43      952.97    155.80 o 
   3  17  18      174.69      352.69    147.85 o 
   4  17  18     1177.18     1359.43    161.13 o 
   5  17  18      563.28      619.46    150.42 o 
   6  17  18     1154.97     1143.26    155.85 o 
   7  17  18      151.34      255.21    154.21 o 
   8  17  18     6642.12     6231.08    164.36 o 
   9  17  18      959.23      886.08    166.81 o 
  10  17  18     2016.54     1813.00    165.69 o 
  11  17  18      630.29      584.71    169.33 o 
  12  17  18     2823.88     2832.11    175.45 o 
  13  17  18      481.43      455.79    166.83 o 
 -12  18  18     2910.16     2836.65    310.85 o 
 -10  18  18     1582.56     1310.91    248.47 o 
  -8  18  18     2408.58     2008.93    248.70 o 
  -6  18  18       73.89       79.55    246.97 o 
  -4  18  18     1944.19     1806.54    249.08 o 
  -2  18  18     8808.65     8835.03    476.83 o 
   0  18  18       57.12      360.47    239.72 o 
   2  18  18     8841.79     8718.64    345.93 o 
   4  18  18     1785.00     1441.56    215.89 o 
   6  18  18       40.26       95.78    207.84 o 
   8  18  18     2500.74     2222.41    207.61 o 
  10  18  18     1621.20     1611.91    242.36 o 
  12  18  18     2858.13     2938.79    246.62 o 
   0   1  19       99.85      144.48    141.08 o 
  -1   2  19      276.00      409.66    162.08 o 
   0   2  19     4105.37     4604.31    181.50 o 
   1   2  19      210.53      339.16    148.97 o 
  -2   3  19     1168.21      905.67    160.16 o 
  -1   3  19     2227.43     2177.21    153.97 o 
   0   3  19      914.86      900.49    160.39 o 
   1   3  19     1853.74     1846.09    167.85 o 
   2   3  19     1017.34      841.08    153.85 o 
  -3   4  19     5358.70     5873.07    180.68 o 
  -2   4  19     8410.27     7822.67    189.88 o 
  -1   4  19     2571.57     2594.92    176.58 o 
   0   4  19     8452.31     8226.84    182.45 o 
   1   4  19     2442.06     2344.18    159.92 o 
   2   4  19     8352.58     8154.33    173.80 o 
   3   4  19     6347.50     7002.26    168.85 o 
  -4   5  19       17.94      242.00    160.73 o 
  -3   5  19     7198.65     7439.93    178.49 o 
  -2   5  19     2188.45     2227.15    172.50 o 
  -1   5  19     1132.99     1203.16    161.61 o 
   0   5  19      765.05     1126.85    171.11 o 
   1   5  19     1154.63     1265.76    161.77 o 
   2   5  19     2228.51     2200.05    164.47 o 
   3   5  19     7218.39     7655.88    177.08 o 
   4   5  19       28.28      176.02    154.20 o 
  -5   6  19    10468.77    10378.58    198.63 o 
  -4   6  19     1170.41     1055.74    153.64 o 
  -3   6  19      385.91      384.37    156.72 o 
  -2   6  19      906.91     1137.64    167.04 o 
  -1   6  19    11930.31    11895.29    200.88 o 
   0   6  19     6771.72     6974.80    182.00 o 
   1   6  19    11851.63    11291.48    198.45 o 
   2   6  19      857.51      967.94    154.05 o 
   3   6  19      385.36      538.43    149.02 o 
   4   6  19     1085.78     1007.76    154.23 o 
   5   6  19    10700.29    10855.22    184.67 o 
  -6   7  19      619.27      697.97    151.36 o 
  -5   7  19     2387.45     2410.91    169.45 o 
  -4   7  19      797.97      995.26    158.32 o 
  -3   7  19     9936.20    10528.50    194.96 o 
  -2   7  19     5212.19     5135.40    178.87 o 
  -1   7  19     3164.37     2882.98    188.71 o 
   0   7  19     2216.58     2326.51    163.72 o 
   1   7  19     2900.28     2660.81    174.35 o 
   2   7  19     5217.85     5168.95    168.49 o 
   3   7  19     9823.90    10586.27    176.69 o 
   4   7  19      645.97      947.76    150.13 o 
   5   7  19     2739.02     2747.60    155.70 o 
   6   7  19      336.58      363.39    140.93 o 
  -7   8  19     1440.19     1636.27    153.48 o 
  -6   8  19     2917.92     2990.18    173.49 o 
  -5   8  19     2879.17     2949.79    167.84 o 
  -4   8  19     3765.31     4028.94    178.29 o 
  -3   8  19     3916.01     3948.85    164.42 o 
  -2   8  19      630.88      889.75    153.35 o 
  -1   8  19     6053.68     6220.91    179.38 o 
   0   8  19     2958.08     2993.75    167.65 o 
   1   8  19     6221.70     6527.35    200.01 o 
   2   8  19      573.32      551.59    159.35 o 
   3   8  19     4053.69     4015.21    161.08 o 
   4   8  19     3272.13     3816.99    166.00 o 
   5   8  19     2387.19     2412.38    154.16 o 
   6   8  19     3274.47     3351.34    155.81 o 
   7   8  19     1522.06     1697.54    154.04 o 
  -8   9  19      775.80      765.03    159.33 o 
  -7   9  19     1721.75     1675.14    171.62 o 
  -6   9  19      174.24      497.46    152.83 o 
  -5   9  19     1592.80     1615.06    165.68 o 
  -4   9  19     1386.53     1477.15    185.48 o 
  -3   9  19     8258.31     8291.78    169.60 o 
  -2   9  19     8121.49     8283.93    194.45 o 
  -1   9  19     4071.20     3853.57    163.74 o 
   0   9  19     1856.16     1935.41    161.79 o 
   1   9  19     4293.04     3985.21    160.65 o 
   2   9  19     8181.84     8386.39    198.70 o 
   3   9  19     8207.43     8375.93    178.21 o 
   4   9  19     1245.39     1258.83    166.85 o 
   5   9  19     1317.76     1537.84    168.81 o 
   6   9  19      276.40      425.37    149.65 o 
   7   9  19     1724.99     1910.26    159.29 o 
   8   9  19      899.41     1040.10    158.43 o 
  -9  10  19     1586.12     1601.55    153.35 o 
  -8  10  19     2122.30     2247.54    165.85 o 
  -7  10  19     1680.82     1655.96    168.26 o 
  -6  10  19     3522.64     3514.36    181.46 o 
  -5  10  19     2298.31     2191.10    171.82 o 
  -4  10  19     5707.01     5754.58    169.29 o 
  -3  10  19     3107.91     3072.57    171.87 o 
  -2  10  19    18353.90    19072.15    282.89 o 
  -1  10  19     1606.85     1408.03    148.75 o 
   0  10  19    15684.53    16296.97    313.73 o 
   1  10  19     1834.11     1772.16    165.29 o 
   2  10  19    18172.42    19270.47    312.57 o 
   3  10  19     2936.96     2864.46    171.71 o 
   4  10  19     5440.41     5419.45    163.79 o 
   5  10  19     2695.25     2765.96    177.41 o 
   6  10  19     3796.14     3771.97    171.43 o 
   7  10  19     1553.32     1768.62    168.47 o 
   8  10  19     1896.73     1954.41    160.27 o 
   9  10  19     1452.98     1443.73    158.91 o 
 -10  11  19      556.99      759.42    154.46 o 
  -9  11  19      386.03      435.71    161.83 o 
  -8  11  19     2127.44     2124.55    168.24 o 
  -7  11  19     1446.42     1364.60    173.12 o 
  -6  11  19     3867.41     4129.96    181.65 o 
  -5  11  19     1909.71     1761.79    163.38 o 
  -4  11  19      703.07      806.37    157.70 o 
  -3  11  19     7799.66     8208.39    189.76 o 
  -2  11  19     4283.55     4409.46    158.84 o 
  -1  11  19     3442.22     3581.54    162.99 o 
   0  11  19      827.56     1014.60    157.35 o 
   1  11  19     3430.43     3599.88    164.03 o 
   2  11  19     4838.15     4854.82    178.47 o 
   3  11  19     7015.55     7707.96    178.40 o 
   4  11  19      694.54      869.32    154.54 o 
   5  11  19     1918.06     1839.17    159.45 o 
   6  11  19     4013.70     4269.37    177.31 o 
   7  11  19     1502.37     1630.49    166.42 o 
   8  11  19     2120.01     2319.88    164.70 o 
   9  11  19      380.43      341.87    153.61 o 
  10  11  19      569.73      682.59    158.27 o 
 -11  12  19      642.57      886.38    157.01 o 
 -10  12  19     1858.82     1826.87    156.27 o 
  -9  12  19      774.90     1001.05    171.51 o 
  -8  12  19     1447.74     1430.73    158.33 o 
  -7  12  19     1763.02     1638.29    163.56 o 
  -6  12  19     1399.70     1346.27    159.72 o 
  -5  12  19     1154.45     1283.90    164.81 o 
  -4  12  19     3672.49     3782.37    162.01 o 
  -3  12  19     4948.02     4713.87    176.56 o 
  -2  12  19     2889.31     2911.64    158.84 o 
  -1  12  19    17591.09    17180.96    324.10 o 
   0  12  19     5612.89     5387.12    161.29 o 
   1  12  19    17721.49    17467.13    314.89 o 
   2  12  19     3109.89     3159.51    153.99 o 
   3  12  19     4695.72     5092.26    171.55 o 
   4  12  19     4013.73     4102.44    169.66 o 
   5  12  19     1261.33     1676.73    161.45 o 
   6  12  19     1426.68     1666.18    161.80 o 
   7  12  19     1733.99     1610.95    155.65 o 
   8  12  19     1415.48     1488.53    153.54 o 
   9  12  19      868.58      982.38    148.97 o 
  10  12  19     1834.60     1899.42    166.63 o 
  11  12  19      566.66      648.35    159.04 o 
 -12  13  19      852.05      890.92    154.69 o 
 -11  13  19     2569.00     2254.31    179.07 o 
 -10  13  19      510.76      769.35    168.38 o 
  -9  13  19      788.81      781.12    163.01 o 
  -8  13  19     3218.32     2924.02    185.23 o 
  -7  13  19     2099.20     2252.05    171.47 o 
  -6  13  19      978.99     1123.28    164.13 o 
  -5  13  19     3524.02     3808.97    175.97 o 
  -4  13  19       12.20      174.00    159.34 o 
  -3  13  19      489.20      493.96    144.94 o 
  -2  13  19     4052.47     4477.44    170.92 o 
  -1  13  19     2264.62     2346.40    170.27 o 
   0  13  19        0.91      184.12    161.00 o 
   1  13  19     1972.59     2180.57    149.79 o 
   2  13  19     4174.98     4207.75    168.82 o 
   3  13  19      455.36      514.06    154.34 o 
   4  13  19       26.51      136.88    139.36 o 
   5  13  19     3706.39     3771.75    165.85 o 
   6  13  19     1041.62     1342.11    157.30 o 
   7  13  19     1873.75     2017.17    156.40 o 
   8  13  19     3323.75     3096.69    150.56 o 
   9  13  19      755.12     1060.88    154.79 o 
  10  13  19      326.41      235.79    142.34 o 
  11  13  19     2571.93     2639.66    161.21 o 
  12  13  19      959.38      998.30    163.62 o 
 -13  14  19      647.66      693.05    158.89 o 
 -12  14  19     2226.11     1842.47    174.37 o 
 -11  14  19      844.43      955.38    176.17 o 
 -10  14  19     3999.47     3819.52    184.54 o 
  -9  14  19     4486.33     4516.10    173.61 o 
  -8  14  19      312.82      573.83    169.82 o 
  -7  14  19     1329.70     1108.18    167.99 o 
  -6  14  19      561.46      571.00    159.32 o 
  -5  14  19     3602.37     3678.03    168.98 o 
  -4  14  19     1336.83     1409.92    164.04 o 
  -3  14  19     5633.73     5806.62    168.28 o 
  -2  14  19     5808.02     6285.80    182.68 o 
  -1  14  19     6410.90     6511.63    178.58 o 
   0  14  19      369.06      440.67    159.50 o 
   1  14  19     6969.34     7272.05    202.21 o 
   2  14  19     5477.29     5752.03    178.66 o 
   3  14  19     5611.87     6112.86    177.30 o 
   4  14  19     1172.15     1157.04    159.00 o 
   5  14  19     3646.27     3881.26    172.09 o 
   6  14  19      545.02      767.68    147.62 o 
   7  14  19     1299.15     1172.58    155.86 o 
   8  14  19      405.68      511.82    146.43 o 
   9  14  19     4233.45     4470.47    161.32 o 
  10  14  19     3952.78     3717.33    174.28 o 
  11  14  19      807.73      772.61    172.55 o 
  12  14  19     2244.40     2193.01    170.95 o 
  13  14  19      647.25      829.80    176.32 o 
 -14  15  19     1258.25     1001.35    180.49 o 
 -13  15  19      424.78      511.11    164.44 o 
 -12  15  19     2989.06     2566.04    185.43 o 
 -11  15  19     1625.92     1237.18    165.54 o 
 -10  15  19       36.13      234.51    155.12 o 
  -9  15  19      436.29      546.22    160.41 o 
  -8  15  19     3740.52     3657.82    170.96 o 
  -7  15  19     2534.55     2575.06    164.95 o 
  -6  15  19     1038.55      865.38    163.04 o 
  -5  15  19      149.65      205.10    158.22 o 
  -4  15  19       81.73      285.93    148.41 o 
  -3  15  19      392.85      267.55    163.71 o 
  -2  15  19      825.81     1089.70    147.14 o 
  -1  15  19     1086.05     1187.38    170.93 o 
   0  15  19     6421.58     6527.32    176.79 o 
   1  15  19     1280.07     1332.64    162.42 o 
   2  15  19      858.36      811.79    165.29 o 
   3  15  19      296.83      361.62    150.56 o 
   4  15  19       84.41      288.62    161.04 o 
   5  15  19      136.56      224.44    137.90 o 
   6  15  19     1016.03      828.91    145.57 o 
   7  15  19     2343.30     2440.33    156.01 o 
   8  15  19     4016.08     3748.12    163.25 o 
   9  15  19      356.94      391.87    168.33 o 
  10  15  19        8.32       41.74    149.54 o 
  11  15  19     1614.49     1416.82    157.57 o 
  12  15  19     2759.28     2594.57    176.13 o 
  13  15  19      411.87      488.13    170.00 o 
  14  15  19     1238.61     1134.26    185.47 o 
 -13  16  19       99.86      127.27    162.60 o 
 -12  16  19     1271.81     1404.52    172.94 o 
 -11  16  19      242.77      347.26    168.48 o 
 -10  16  19     4004.23     3307.94    180.72 o 
  -9  16  19     2622.52     2575.01    182.20 o 
  -8  16  19      797.82      869.15    171.45 o 
  -7  16  19      268.18      394.46    162.12 o 
  -6  16  19     1069.20     1160.81    165.58 o 
  -5  16  19      548.54      445.09    159.07 o 
  -4  16  19     1445.85     1568.76    155.12 o 
  -3  16  19       56.05      259.12    161.63 o 
  -2  16  19     2775.60     2683.05    157.24 o 
  -1  16  19      223.70      319.76    168.40 o 
   0  16  19     2137.62     2153.68    166.73 o 
   1  16  19      223.79      456.88    172.68 o 
   2  16  19     2744.97     2735.89    170.70 o 
   3  16  19       72.58       80.58    153.71 o 
   4  16  19     1549.31     1616.10    152.45 o 
   5  16  19      737.94      829.80    158.03 o 
   6  16  19     1155.59     1036.92    147.65 o 
   7  16  19      215.81      220.37    150.37 o 
   8  16  19      699.78      945.78    146.42 o 
   9  16  19     2632.70     2508.63    159.03 o 
  10  16  19     3776.35     3644.14    180.75 o 
  11  16  19      336.24      415.30    171.60 o 
  12  16  19     1204.10     1135.65    176.18 o 
  13  16  19      119.84      370.31    185.55 o 
 -12  17  19     1326.59     1209.21    181.49 o 
 -11  17  19      611.45      600.30    167.68 o 
 -10  17  19     1285.49     1262.04    181.78 o 
  -9  17  19      960.92      983.62    174.58 o 
  -8  17  19     1687.44     1292.26    162.79 o 
  -7  17  19     3334.47     3137.39    180.07 o 
  -6  17  19      109.72      190.80    155.55 o 
  -5  17  19     1927.54     1846.17    193.25 o 
  -4  17  19      925.45      948.75    155.57 o 
  -3  17  19      309.15      441.57    160.77 o 
  -2  17  19     3098.78     3366.58    164.41 o 
  -1  17  19     1537.43     1317.23    163.64 o 
   0  17  19      175.61      246.43    154.88 o 
   1  17  19     1628.16     1570.96    157.71 o 
   2  17  19     3172.65     3253.02    162.11 o 
   3  17  19      289.88      425.56    162.95 o 
   4  17  19      883.61      931.85    156.13 o 
   5  17  19     1768.45     1577.78    153.07 o 
   6  17  19      115.45      333.70    155.42 o 
   7  17  19     3517.75     3345.93    160.54 o 
   8  17  19     1833.19     1771.16    158.67 o 
   9  17  19      911.76      927.93    156.37 o 
  10  17  19     1270.58     1012.24    173.46 o 
  11  17  19      527.45      474.27    165.49 o 
  12  17  19     1329.83     1467.98    178.12 o 
 -10  18  19     3483.42     3306.15    183.03 o 
  -9  18  19      451.86      200.94    168.90 o 
  -8  18  19      236.75      392.68    183.69 o 
  -7  18  19      550.47      716.18    179.43 o 
  -6  18  19     1936.08     1886.68    166.73 o 
  -5  18  19      400.40      376.73    163.80 o 
  -4  18  19     2250.96     2238.45    171.11 o 
  -3  18  19      588.07      661.77    158.42 o 
  -2  18  19     1054.02      956.49    166.06 o 
  -1  18  19      520.85      554.45    151.18 o 
   0  18  19     2170.93     2053.50    154.84 o 
   1  18  19      603.14      370.76    155.65 o 
   2  18  19     1005.01     1077.38    150.49 o 
   3  18  19      593.22      694.82    159.75 o 
   4  18  19     2173.52     2270.46    175.32 o 
   5  18  19      386.28      508.76    158.43 o 
   6  18  19     1903.60     1789.38    149.39 o 
   7  18  19      492.94      468.45    157.10 o 
   8  18  19      265.22      327.44    146.98 o 
   9  18  19      436.50      412.18    146.52 o 
  10  18  19     3394.81     3363.62    181.16 o 
  11  18  19       37.72      142.49    486.72 o 
  -8  19  19     3685.12     3134.27    283.89 o 
  -6  19  19     1885.69     1829.99    279.91 o 
  -4  19  19       21.83      357.64    236.52 o 
  -2  19  19      799.62      841.47    232.83 o 
   0  19  19      365.12      418.00    198.89 o 
   2  19  19      867.24      967.14    232.14 o 
   4  19  19       23.18      147.38    230.25 o 
   6  19  19     1855.74     1602.10    207.28 o 
   8  19  19     3537.50     2964.83    227.33 o 
   0   0  20     4524.87     5345.39    348.86 o 
  -1   1  20     1022.53     1113.14    228.72 o 
   0   1  20     4109.34     4190.95    169.60 o 
   1   1  20      471.52      799.79    234.91 o 
  -2   2  20     1066.25     1104.94    244.36 o 
  -1   2  20     4390.62     4402.94    160.89 o 
   0   2  20       23.07       -6.36    155.11 o 
   1   2  20     3584.74     3965.33    172.08 o 
   2   2  20      786.41      741.12    229.92 o 
  -3   3  20      263.40      429.10    240.58 o 
  -2   3  20     5659.40     5698.06    176.92 o 
  -1   3  20     1212.15     1077.78    161.88 o 
   0   3  20     2929.97     3405.57    160.26 o 
   1   3  20     1486.60     1804.20    163.85 o 
   2   3  20     5427.21     5495.48    171.37 o 
   3   3  20      208.33      193.21    204.90 o 
  -4   4  20     9911.22     9626.74    325.99 o 
  -3   4  20      508.26      678.28    156.94 o 
  -2   4  20     8812.32     8883.37    180.33 o 
  -1   4  20      856.71      970.55    178.04 o 
   0   4  20     8292.55     8372.79    175.61 o 
   1   4  20      844.30      770.21    152.20 o 
   2   4  20     9151.66     9617.04    172.16 o 
   3   4  20      715.62      914.20    148.48 o 
   4   4  20    10000.57     9620.07    263.91 o 
  -5   5  20     3738.96     4007.65    243.72 o 
  -4   5  20     2392.85     2044.58    175.58 o 
  -3   5  20      596.16      855.62    163.94 o 
  -2   5  20     5500.97     5398.67    169.07 o 
  -1   5  20     3449.25     3507.19    164.10 o 
   0   5  20     6578.07     7231.08    181.09 o 
   1   5  20     3065.48     2936.05    170.46 o 
   2   5  20     5081.05     4850.39    161.57 o 
   3   5  20      454.75      481.67    152.22 o 
   4   5  20     2351.94     2078.75    162.51 o 
   5   5  20     3861.88     3896.11    225.59 o 
  -6   6  20    15700.20    15544.49    324.91 o 
  -5   6  20      950.54     1044.22    155.60 o 
  -4   6  20     1499.11     1650.35    163.47 o 
  -3   6  20     4332.06     4708.56    178.46 o 
  -2   6  20     1330.20     1387.43    158.85 o 
  -1   6  20     3488.29     3362.56    170.44 o 
   0   6  20     7124.99     7205.45    182.20 o 
   1   6  20     3612.13     3593.37    162.91 o 
   2   6  20     1222.70     1207.73    150.46 o 
   3   6  20     3824.39     4137.88    162.82 o 
   4   6  20     1500.59     1594.59    158.93 o 
   5   6  20      620.54      729.34    161.72 o 
   6   6  20    15437.51    15489.20    326.28 o 
  -7   7  20    14795.14    15075.38    331.22 o 
  -6   7  20       38.31      175.30    154.25 o 
  -5   7  20      638.60      761.59    176.35 o 
  -4   7  20     2910.23     3026.74    174.23 o 
  -3   7  20     2770.85     2857.49    160.23 o 
  -2   7  20    11558.65    11535.64    230.97 o 
  -1   7  20     4215.93     4192.33    178.83 o 
   0   7  20     3703.30     3839.11    168.71 o 
   1   7  20     4614.40     4547.49    179.60 o 
   2   7  20    12425.81    12706.97    219.67 o 
   3   7  20     2219.78     2300.85    159.50 o 
   4   7  20     2640.19     2930.57    164.86 o 
   5   7  20      795.36      935.33    150.86 o 
   6   7  20       33.07      154.49    153.92 o 
   7   7  20    14620.93    15442.30    387.02 o 
  -8   8  20     1452.81     1333.17    246.73 o 
  -7   8  20     7968.25     7628.13    180.02 o 
  -6   8  20     4306.12     3961.49    170.00 o 
  -5   8  20    12021.73    12035.79    215.45 o 
  -4   8  20      656.10      985.60    164.36 o 
  -3   8  20     2090.64     2000.87    163.07 o 
  -2   8  20      408.80      610.98    150.73 o 
  -1   8  20     4862.92     4947.27    177.30 o 
   0   8  20     5555.74     5314.01    174.07 o 
   1   8  20     5299.16     5497.04    185.23 o 
   2   8  20      474.15      636.45    167.19 o 
   3   8  20     2343.62     2467.33    162.48 o 
   4   8  20      732.22     1056.17    165.61 o 
   5   8  20    11273.71    12150.12    254.23 o 
   6   8  20     3953.97     3867.82    166.81 o 
   7   8  20     8559.79     8505.83    190.68 o 
   8   8  20     1418.38     1283.62    228.48 o 
  -9   9  20     4340.10     4348.54    253.24 o 
  -8   9  20     8565.81     8638.23    187.26 o 
  -7   9  20    11644.92    11715.09    187.09 o 
  -6   9  20      840.28      816.17    162.80 o 
  -5   9  20       39.56      166.81    156.17 o 
  -4   9  20      471.41      512.99    157.41 o 
  -3   9  20     8001.32     7781.38    190.43 o 
  -2   9  20      217.90      166.81    156.18 o 
  -1   9  20     1731.51     1740.54    161.05 o 
   0   9  20     4517.83     4517.94    174.85 o 
   1   9  20     1888.33     1902.40    165.11 o 
   2   9  20      264.44      311.84    167.75 o 
   3   9  20     8600.27     8483.60    177.26 o 
   4   9  20      376.18      444.99    172.84 o 
   5   9  20        7.82      162.75    176.79 o 
   6   9  20      822.60      820.26    178.96 o 
   7   9  20    11717.82    12204.37    235.65 o 
   8   9  20     8588.46     8948.92    176.73 o 
   9   9  20     4611.53     5352.87    229.07 o 
 -10  10  20     1161.99     1349.09    258.54 o 
  -9  10  20     1862.53     1897.94    167.94 o 
  -8  10  20     1985.84     1987.46    170.02 o 
  -7  10  20     2001.08     2121.95    172.37 o 
  -6  10  20     7105.27     6868.24    170.29 o 
  -5  10  20     1094.63     1150.10    164.30 o 
  -4  10  20      790.70      714.59    157.14 o 
  -3  10  20     3385.72     3055.24    156.37 o 
  -2  10  20     5190.13     5397.35    178.35 o 
  -1  10  20     2614.33     2663.84    167.55 o 
   0  10  20      170.69      448.98    159.47 o 
   1  10  20     2947.37     2964.28    174.54 o 
   2  10  20     4992.58     5407.19    170.43 o 
   3  10  20     3175.41     2877.42    174.26 o 
   4  10  20      587.01      728.11    163.48 o 
   5  10  20     1064.48     1256.20    167.93 o 
   6  10  20     7433.50     7388.80    173.04 o 
   7  10  20     2212.82     2257.93    158.09 o 
   8  10  20     2209.61     2613.86    171.78 o 
   9  10  20     1792.10     1864.22    158.75 o 
  10  10  20     1216.62     1550.06    232.53 o 
 -11  11  20      385.82       72.70    238.09 o 
 -10  11  20     1285.13     1467.58    161.89 o 
  -9  11  20       73.35      188.96    163.84 o 
  -8  11  20     3446.74     3535.20    181.61 o 
  -7  11  20     1110.62     1110.72    175.70 o 
  -6  11  20      417.90      594.96    176.25 o 
  -5  11  20     2246.52     2405.04    169.41 o 
  -4  11  20      374.77      412.51    165.84 o 
  -3  11  20      118.82      367.82    157.42 o 
  -2  11  20      572.60      613.57    154.25 o 
  -1  11  20     1862.07     2093.71    146.83 o 
   0  11  20     1592.02     1644.85    151.18 o 
   1  11  20     1826.53     1842.59    161.75 o 
   2  11  20      691.26      897.56    155.80 o 
   3  11  20      178.23      434.35    152.94 o 
   4  11  20      430.36      510.35    161.19 o 
   5  11  20     2477.99     2616.09    169.76 o 
   6  11  20      475.06      589.81    149.88 o 
   7  11  20     1227.82     1546.38    170.42 o 
   8  11  20     3287.35     3513.39    166.50 o 
   9  11  20      108.87      374.49    152.08 o 
  10  11  20     1269.07     1380.65    151.19 o 
  11  11  20      272.92      181.39    209.65 o 
 -12  12  20      375.41      212.90    242.20 o 
 -11  12  20       64.38      247.03    156.56 o 
 -10  12  20     1027.47     1144.58    155.39 o 
  -9  12  20      617.79      742.55    165.81 o 
  -8  12  20      475.25      562.99    169.34 o 
  -7  12  20      538.66      624.44    157.84 o 
  -6  12  20     2233.74     2351.60    172.79 o 
  -5  12  20      143.54      346.55    163.84 o 
  -4  12  20       49.67      332.70    168.92 o 
  -3  12  20     7095.41     7244.34    180.87 o 
  -2  12  20     1158.39     1170.92    165.24 o 
  -1  12  20     6383.56     6374.12    167.60 o 
   0  12  20     4656.16     4784.62    163.86 o 
   1  12  20     6422.15     6424.96    181.51 o 
   2  12  20     1083.57     1083.30    151.89 o 
   3  12  20     7374.02     7599.72    182.83 o 
   4  12  20       54.06      216.45    155.92 o 
   5  12  20      201.55      418.22    157.53 o 
   6  12  20     2087.21     2268.52    162.65 o 
   7  12  20      579.05      778.10    148.39 o 
   8  12  20      489.90      648.80    159.08 o 
   9  12  20      627.16      736.30    152.15 o 
  10  12  20     1058.75     1065.44    159.69 o 
  11  12  20       57.18       65.24    152.18 o 
  12  12  20      238.07      443.12    215.28 o 
 -13  13  20     2608.56     2360.01    239.75 o 
 -12  13  20     1299.80     1265.82    156.31 o 
 -11  13  20      547.25      690.13    175.15 o 
 -10  13  20     1772.20     2075.76    180.90 o 
  -9  13  20     1068.54     1093.29    165.27 o 
  -8  13  20      401.03      203.25    167.83 o 
  -7  13  20     1881.93     1651.56    176.07 o 
  -6  13  20      174.08      590.26    160.44 o 
  -5  13  20      368.10      319.20    153.90 o 
  -4  13  20     1493.52     1603.62    171.02 o 
  -3  13  20     1518.06     1598.01    163.00 o 
  -2  13  20      249.07      520.61    149.88 o 
  -1  13  20     1250.08     1232.77    152.75 o 
   0  13  20       28.66      259.46    168.41 o 
   1  13  20     1385.22     1387.39    151.24 o 
   2  13  20      244.98      492.09    149.45 o 
   3  13  20     1516.17     1640.07    150.34 o 
   4  13  20     1507.01     1669.57    156.60 o 
   5  13  20      440.51      423.63    155.75 o 
   6  13  20      125.08      196.78    149.39 o 
   7  13  20     1873.20     1603.57    152.11 o 
   8  13  20      426.35      516.69    146.49 o 
   9  13  20      985.28     1145.64    154.53 o 
  10  13  20     1894.79     2063.50    156.99 o 
  11  13  20      552.30      704.69    154.57 o 
  12  13  20     1265.44     1235.77    160.30 o 
  13  13  20     2586.10     2338.13    240.96 o 
 -14  14  20     3145.65     2429.30    218.70 o 
 -13  14  20       40.09      299.53    176.83 o 
 -12  14  20      690.88      684.56    169.68 o 
 -11  14  20      657.98      891.33    169.28 o 
 -10  14  20     2009.74     1990.91    176.66 o 
  -9  14  20      315.73      397.87    157.14 o 
  -8  14  20     3177.20     3051.65    176.72 o 
  -7  14  20     1169.64     1193.21    161.70 o 
  -6  14  20     2627.98     2490.79    170.53 o 
  -5  14  20      198.38      231.99    167.38 o 
  -4  14  20     3121.47     3220.58    151.80 o 
  -3  14  20       93.67      398.50    163.53 o 
  -2  14  20     1745.84     1831.04    155.44 o 
  -1  14  20      398.02      570.63    160.64 o 
   0  14  20     4968.74     4791.87    184.82 o 
   1  14  20      387.65      440.47    142.07 o 
   2  14  20     1753.97     1780.57    165.76 o 
   3  14  20       96.27      258.38    166.61 o 
   4  14  20     2753.88     2661.72    159.59 o 
   5  14  20      220.53      287.05    142.59 o 
   6  14  20     2567.46     2668.29    161.47 o 
   7  14  20     1014.57     1028.86    156.33 o 
   8  14  20     3254.86     3028.05    164.96 o 
   9  14  20      298.51      437.24    161.06 o 
  10  14  20     2088.44     1957.88    159.44 o 
  11  14  20      613.18      760.99    158.32 o 
  12  14  20      678.83      496.97    155.13 o 
  13  14  20       33.36       84.22    178.15 o 
  14  14  20     3218.73     2912.26    278.37 o 
 -13  15  20      333.99      571.95    171.77 o 
 -12  15  20     1670.51     1375.79    172.24 o 
 -11  15  20      198.31      519.50    161.84 o 
 -10  15  20     1291.80     1001.02    172.19 o 
  -9  15  20     1674.71     1554.13    162.59 o 
  -8  15  20      224.49      311.93    168.07 o 
  -7  15  20      254.26      235.15    151.88 o 
  -6  15  20      587.77      648.33    162.98 o 
  -5  15  20      459.92      549.17    164.25 o 
  -4  15  20      232.95      407.66    150.42 o 
  -3  15  20      117.55      225.61    149.79 o 
  -2  15  20     6851.70     6657.89    173.66 o 
  -1  15  20       48.75      392.97    156.19 o 
   0  15  20      354.79      435.92    170.16 o 
   1  15  20       31.11      265.46    158.23 o 
   2  15  20     7081.98     7053.54    179.22 o 
   3  15  20      142.11      360.19    160.42 o 
   4  15  20      229.40      276.53    154.78 o 
   5  15  20      530.03      610.40    144.11 o 
   6  15  20      513.39      647.57    151.71 o 
   7  15  20      279.34      435.59    153.67 o 
   8  15  20      238.26      249.06    157.43 o 
   9  15  20     1693.32     1746.10    150.65 o 
  10  15  20     1212.37     1245.85    174.45 o 
  11  15  20      176.85      362.02    174.97 o 
  12  15  20     1744.92     1580.83    158.70 o 
  13  15  20      305.90      513.62    181.64 o 
 -12  16  20      313.78      464.40    227.67 o 
 -11  16  20      205.28      314.33    160.72 o 
 -10  16  20      911.93      882.47    179.74 o 
  -9  16  20     1111.49      973.12    155.47 o 
  -8  16  20       90.15      443.17    168.52 o 
  -7  16  20     2714.22     2371.19    161.72 o 
  -6  16  20       67.39      174.44    164.63 o 
  -5  16  20      221.30      325.14    163.43 o 
  -4  16  20     2036.01     2077.18    162.30 o 
  -3  16  20      484.82      520.96    154.42 o 
  -2  16  20       66.70      245.52    160.26 o 
  -1  16  20      177.00      377.11    157.74 o 
   0  16  20     2509.71     2508.18    162.19 o 
   1  16  20      219.86      459.19    158.07 o 
   2  16  20       49.26      240.72    153.46 o 
   3  16  20      616.06      678.03    159.22 o 
   4  16  20     2110.01     2238.31    159.58 o 
   5  16  20      230.66      213.24    144.50 o 
   6  16  20       42.30      194.86    138.60 o 
   7  16  20     2692.36     2791.47    169.32 o 
   8  16  20      146.81      299.05    147.12 o 
   9  16  20     1181.01      939.49    162.64 o 
  10  16  20      882.08      932.97    150.34 o 
  11  16  20      173.64      272.75    173.31 o 
  12  16  20      311.22      198.09    308.98 o 
 -10  17  20     1608.94     1439.05    170.44 o 
  -9  17  20      424.06      465.10    158.25 o 
  -8  17  20      332.41      376.20    167.36 o 
  -7  17  20      138.74      310.13    152.77 o 
  -6  17  20      363.70      615.39    165.62 o 
  -5  17  20       87.66      378.33    164.47 o 
  -4  17  20      199.14      357.99    163.47 o 
  -3  17  20     2420.50     2472.09    167.86 o 
  -2  17  20      859.87      951.40    159.36 o 
  -1  17  20     3799.29     3997.79    175.43 o 
   0  17  20      627.34      771.17    170.96 o 
   1  17  20     3881.39     3865.94    165.08 o 
   2  17  20      918.42      845.45    159.99 o 
   3  17  20     2345.56     2359.57    160.10 o 
   4  17  20      222.60      274.84    158.72 o 
   5  17  20       92.51      288.66    153.16 o 
   6  17  20      380.58      542.47    149.92 o 
   7  17  20      134.04      475.21    151.78 o 
   8  17  20      341.05      312.78    145.53 o 
   9  17  20      415.17      427.68    161.71 o 
  10  17  20     1582.96     1584.26    162.68 o 
  -8  18  20      769.98      674.22    165.94 o 
  -7  18  20      497.37      563.90    171.40 o 
  -6  18  20      284.32      636.18    159.73 o 
  -5  18  20     2432.05     2318.64    187.94 o 
  -4  18  20      339.98      492.32    154.34 o 
  -3  18  20     1341.47     1214.63    170.21 o 
  -2  18  20      834.45      736.79    147.33 o 
  -1  18  20     2876.22     2611.19    173.68 o 
   0  18  20     1835.40     1712.82    167.72 o 
   1  18  20     2921.46     2839.51    163.29 o 
   2  18  20      782.42      785.89    156.19 o 
   3  18  20     1433.35     1567.02    164.16 o 
   4  18  20      309.03      267.82    157.96 o 
   5  18  20     2392.03     2576.13    172.77 o 
   6  18  20      292.90      296.03    172.21 o 
   7  18  20      444.21      497.04    157.15 o 
   8  18  20      710.36      771.84    159.18 o 
   9  18  20      568.57      561.65    399.18 o 
  -6  19  20       35.88      127.58    204.16 o 
  -5  19  20      440.75      415.11    162.16 o 
  -4  19  20      149.90      247.13    174.15 o 
  -3  19  20     1056.46      854.37    170.60 o 
  -2  19  20     1847.11     1716.65    158.89 o 
  -1  19  20     1700.24     1570.47    152.44 o 
   0  19  20      856.20      758.53    156.52 o 
   1  19  20     1765.04     1635.03    153.68 o 
   2  19  20     1869.14     2050.03    166.93 o 
   3  19  20     1095.89      853.10    160.39 o 
   4  19  20      168.60      406.42    154.15 o 
   5  19  20      501.52      655.80    164.41 o 
   6  19  20       36.47      244.82    181.25 o 
  -2  20  20     1547.73      874.98    556.86 o 
   0  20  20     3867.59     4433.80    594.41 o 
   2  20  20     1607.09     1020.57    802.96 o 
   0   1  21     1526.05     1346.16    157.33 o 
  -1   2  21     1738.37     1924.34    153.20 o 
   0   2  21     1546.61     1212.88    150.66 o 
   1   2  21     1873.22     2037.79    166.26 o 
  -2   3  21       64.35      241.57    164.41 o 
  -1   3  21      544.77      622.87    159.09 o 
   0   3  21     1381.27     1464.74    156.06 o 
   1   3  21      826.58      878.77    151.18 o 
   2   3  21       74.94      381.31    155.78 o 
  -3   4  21      509.05      513.45    167.08 o 
  -2   4  21      753.04      781.65    161.25 o 
  -1   4  21      440.65      595.82    165.52 o 
   0   4  21     3560.22     3899.35    170.38 o 
   1   4  21      340.66      236.64    156.76 o 
   2   4  21      616.30      777.52    150.50 o 
   3   4  21      432.88      540.42    150.22 o 
  -4   5  21     1558.39     1729.45    169.55 o 
  -3   5  21      275.22      536.31    161.43 o 
  -2   5  21      550.11      625.58    156.07 o 
  -1   5  21      146.92      231.08    168.30 o 
   0   5  21      679.76      752.28    158.33 o 
   1   5  21      227.25      309.17    150.95 o 
   2   5  21      876.28      913.48    154.77 o 
   3   5  21      375.14      559.38    157.45 o 
   4   5  21     1579.32     1854.02    168.74 o 
  -5   6  21      569.78      684.99    156.98 o 
  -4   6  21     3131.10     3072.56    163.27 o 
  -3   6  21     4578.55     4814.90    175.92 o 
  -2   6  21     8618.18     8745.15    192.33 o 
  -1   6  21     2353.90     2043.32    174.71 o 
   0   6  21     1650.65     1557.45    152.20 o 
   1   6  21     2287.00     2229.25    166.28 o 
   2   6  21     8917.35     8972.96    183.58 o 
   3   6  21     4205.44     4317.56    171.00 o 
   4   6  21     3092.07     2847.18    163.40 o 
   5   6  21      582.28      801.26    170.80 o 
  -6   7  21       89.41      457.47    169.15 o 
  -5   7  21     2515.00     2558.63    169.05 o 
  -4   7  21     4982.27     5192.26    179.15 o 
  -3   7  21     1362.77     1556.19    167.58 o 
  -2   7  21     6164.16     6003.23    176.40 o 
  -1   7  21     3576.58     3709.02    182.21 o 
   0   7  21    10981.81    11407.40    196.49 o 
   1   7  21     3643.40     3755.82    173.85 o 
   2   7  21     6116.45     6338.58    185.67 o 
   3   7  21     1188.92     1289.64    158.04 o 
   4   7  21     5551.48     5725.63    185.38 o 
   5   7  21     2558.14     2667.34    173.49 o 
   6   7  21      157.94      361.32    167.32 o 
  -7   8  21     2130.12     2228.81    160.82 o 
  -6   8  21     3522.76     3643.20    169.79 o 
  -5   8  21      192.27      462.07    167.55 o 
  -4   8  21      623.41      753.61    165.04 o 
  -3   8  21     4668.83     4557.46    175.73 o 
  -2   8  21    12322.84    12571.17    253.92 o 
  -1   8  21       25.92      302.03    167.38 o 
   0   8  21      760.20      843.86    170.81 o 
   1   8  21       14.40       15.31    155.24 o 
   2   8  21    12930.45    12745.49    277.15 o 
   3   8  21     4554.97     4310.84    162.01 o 
   4   8  21      576.04      687.20    157.18 o 
   5   8  21      233.66      404.45    149.83 o 
   6   8  21     3238.17     3450.17    162.75 o 
   7   8  21     1939.32     2375.83    153.77 o 
  -8   9  21     2152.76     2094.37    172.19 o 
  -7   9  21     1352.47     1417.07    165.31 o 
  -6   9  21     1470.60     1616.54    165.62 o 
  -5   9  21     1016.62     1144.76    163.59 o 
  -4   9  21     2300.16     2215.71    162.84 o 
  -3   9  21     2357.89     2671.66    168.75 o 
  -2   9  21     1065.34     1241.89    168.06 o 
  -1   9  21     5050.54     5332.38    164.06 o 
   0   9  21      378.10      754.33    153.77 o 
   1   9  21     5301.52     5680.57    182.60 o 
   2   9  21     1220.07     1359.90    174.95 o 
   3   9  21     2327.31     2745.13    173.87 o 
   4   9  21     2080.66     1959.33    170.13 o 
   5   9  21     1246.61     1383.09    171.12 o 
   6   9  21     1248.58     1125.78    166.25 o 
   7   9  21     1462.48     1677.44    162.77 o 
   8   9  21     2123.68     2291.72    162.46 o 
  -9  10  21     2010.96     2153.27    171.63 o 
  -8  10  21     2006.63     1768.11    177.04 o 
  -7  10  21     1190.75     1284.48    164.92 o 
  -6  10  21      259.79      537.38    175.52 o 
  -5  10  21     9453.02     9626.91    207.27 o 
  -4  10  21      692.47      905.63    169.80 o 
  -3  10  21     2579.69     2796.80    173.26 o 
  -2  10  21     1803.95     1858.60    176.28 o 
  -1  10  21     4292.11     4626.86    175.26 o 
   0  10  21     4985.75     5118.14    175.05 o 
   1  10  21     4161.50     4172.40    172.38 o 
   2  10  21     1748.38     1795.18    162.13 o 
   3  10  21     2367.40     2526.30    179.14 o 
   4  10  21      573.89      759.32    165.73 o 
   5  10  21     9383.86     9957.28    194.30 o 
   6  10  21      250.18      481.93    169.40 o 
   7  10  21     1266.68     1319.89    156.38 o 
   8  10  21     2030.62     1888.98    174.11 o 
   9  10  21     2012.31     1853.65    157.10 o 
 -10  11  21     1242.88     1225.34    173.04 o 
  -9  11  21      477.15      688.21    159.99 o 
  -8  11  21     1769.66     1608.95    178.65 o 
  -7  11  21      543.69      633.08    171.90 o 
  -6  11  21     1336.03     1466.93    170.88 o 
  -5  11  21       48.72      314.21    177.64 o 
  -4  11  21      418.87      545.69    158.31 o 
  -3  11  21      196.39      387.25    153.24 o 
  -2  11  21     1083.24     1121.38    159.54 o 
  -1  11  21     2201.89     2510.20    162.14 o 
   0  11  21      956.70     1286.63    154.53 o 
   1  11  21     2016.95     2302.97    161.60 o 
   2  11  21     1093.89      926.37    180.56 o 
   3  11  21      280.41      508.37    162.56 o 
   4  11  21      454.14      604.21    160.67 o 
   5  11  21       72.09      206.67    164.30 o 
   6  11  21     1591.42     1400.22    159.41 o 
   7  11  21      372.08      577.08    164.63 o 
   8  11  21     1852.17     1766.95    157.39 o 
   9  11  21      410.96      684.39    156.93 o 
  10  11  21     1190.10     1344.75    149.06 o 
 -11  12  21      375.10      719.32    166.85 o 
 -10  12  21     2271.67     2115.87    166.64 o 
  -9  12  21       59.38      410.81    179.09 o 
  -8  12  21     2603.82     2646.29    171.98 o 
  -7  12  21      401.36      364.33    171.21 o 
  -6  12  21     2667.01     2600.67    167.52 o 
  -5  12  21      197.02      156.90    153.37 o 
  -4  12  21      800.13      885.92    158.06 o 
  -3  12  21     1211.97     1202.23    162.86 o 
  -2  12  21     1209.53     1571.98    162.56 o 
  -1  12  21     2817.34     2807.60    160.02 o 
   0  12  21      430.83      695.65    161.00 o 
   1  12  21     2904.92     2808.66    161.25 o 
   2  12  21     1353.00     1598.14    146.34 o 
   3  12  21     1075.82     1058.21    156.10 o 
   4  12  21      788.33     1107.41    162.74 o 
   5  12  21      224.79      250.02    149.97 o 
   6  12  21     2634.35     2603.91    172.69 o 
   7  12  21      263.42      292.11    157.15 o 
   8  12  21     2525.82     2465.15    158.90 o 
   9  12  21       49.21      253.22    140.75 o 
  10  12  21     2305.94     2200.22    168.35 o 
  11  12  21      366.98      683.42    162.93 o 
 -12  13  21      120.37       81.16    160.61 o 
 -11  13  21      307.91      239.64    172.86 o 
 -10  13  21      622.03      751.08    164.92 o 
  -9  13  21     2527.29     2264.61    159.85 o 
  -8  13  21     2313.20     2224.06    173.80 o 
  -7  13  21      265.18      417.82    159.95 o 
  -6  13  21      233.21      325.04    161.30 o 
  -5  13  21     1451.43     1428.40    174.86 o 
  -4  13  21     2448.83     2092.66    164.45 o 
  -3  13  21     1294.53     1242.43    161.34 o 
  -2  13  21     1743.34     1872.16    171.06 o 
  -1  13  21     1750.27     1455.83    157.51 o 
   0  13  21       20.83      201.43    148.22 o 
   1  13  21     1905.38     1895.75    164.36 o 
   2  13  21     1537.64     1770.10    162.24 o 
   3  13  21     1355.18     1290.63    154.94 o 
   4  13  21     2525.90     2478.45    143.98 o 
   5  13  21     1587.82     1507.54    165.35 o 
   6  13  21      167.93      399.10    159.59 o 
   7  13  21      263.10      455.57    154.61 o 
   8  13  21     2587.40     2586.22    160.51 o 
   9  13  21     2471.28     2301.16    154.75 o 
  10  13  21      600.54      792.53    150.49 o 
  11  13  21      349.44      438.56    159.85 o 
  12  13  21      137.18      278.80    156.38 o 
 -12  14  21       87.97      181.43    164.89 o 
 -11  14  21      407.51      654.17    176.68 o 
 -10  14  21      463.29      570.21    174.51 o 
  -9  14  21      693.74      827.66    163.96 o 
  -8  14  21     1114.08     1284.77    176.89 o 
  -7  14  21     4525.34     4225.88    177.57 o 
  -6  14  21      188.35      466.22    172.69 o 
  -5  14  21      799.59      698.13    175.23 o 
  -4  14  21     2647.50     2694.49    171.07 o 
  -3  14  21      226.61      200.95    153.02 o 
  -2  14  21     1942.71     2098.35    173.14 o 
  -1  14  21       57.66      353.28    161.98 o 
   0  14  21        2.75      -56.35    148.56 o 
   1  14  21       43.00      139.24    155.02 o 
   2  14  21     1952.04     2047.63    161.99 o 
   3  14  21      225.56      359.01    158.54 o 
   4  14  21     2655.05     2760.06    171.53 o 
   5  14  21      860.57      916.82    147.75 o 
   6  14  21      160.37      289.32    153.28 o 
   7  14  21     4363.80     4119.36    173.02 o 
   8  14  21     1105.50     1163.01    159.09 o 
   9  14  21      691.20      790.85    161.25 o 
  10  14  21      521.52      734.98    165.19 o 
  11  14  21      342.94      283.81    153.52 o 
  12  14  21       95.23      247.90    154.43 o 
 -11  15  21       70.85       -4.89    187.21 o 
 -10  15  21     1196.43     1037.30    168.24 o 
  -9  15  21     1532.81     1447.94    174.36 o 
  -8  15  21      534.04      372.25    159.31 o 
  -7  15  21      437.78      655.12    153.15 o 
  -6  15  21       56.68      421.12    166.70 o 
  -5  15  21      351.03      461.54    159.41 o 
  -4  15  21      945.53     1232.56    174.18 o 
  -3  15  21     2274.24     2082.80    165.49 o 
  -2  15  21       12.50       77.13    156.59 o 
  -1  15  21     1611.60     1678.48    172.67 o 
   0  15  21     1024.90     1157.50    156.43 o 
   1  15  21     1565.36     1496.92    153.34 o 
   2  15  21       26.80      159.46    159.15 o 
   3  15  21     2175.39     2098.11    167.71 o 
   4  15  21     1020.18     1077.23    151.42 o 
   5  15  21      299.23      377.24    148.12 o 
   6  15  21       82.45      230.31    146.02 o 
   7  15  21      489.42      682.57    148.03 o 
   8  15  21      470.10      703.34    163.89 o 
   9  15  21     1463.62     1090.62    166.79 o 
  10  15  21     1250.37     1349.15    167.03 o 
  11  15  21       92.93      169.44    163.28 o 
 -10  16  21      113.61       70.61    166.90 o 
  -9  16  21      627.04      637.90    164.19 o 
  -8  16  21      514.23      414.56    170.12 o 
  -7  16  21      127.67      422.81    162.57 o 
  -6  16  21      883.57      894.37    158.35 o 
  -5  16  21     2544.80     2372.10    164.90 o 
  -4  16  21      139.95      221.45    160.91 o 
  -3  16  21      609.67      551.37    155.35 o 
  -2  16  21      181.04      428.98    157.13 o 
  -1  16  21     2266.19     1882.19    183.21 o 
   0  16  21      393.63      646.29    151.44 o 
   1  16  21     2300.45     2089.11    158.75 o 
   2  16  21      166.98      198.76    156.81 o 
   3  16  21      576.87      703.21    168.15 o 
   4  16  21      145.27      274.95    158.52 o 
   5  16  21     2731.89     2785.66    162.78 o 
   6  16  21      891.51     1021.08    160.31 o 
   7  16  21      175.40      241.00    152.12 o 
   8  16  21      447.84      468.82    151.26 o 
   9  16  21      561.15      692.29    158.47 o 
  10  16  21       95.70      295.17    205.67 o 
  -8  17  21       71.72      126.73    152.08 o 
  -7  17  21      836.63      453.80    177.45 o 
  -6  17  21      112.21      220.72    160.29 o 
  -5  17  21     1327.08     1293.23    162.92 o 
  -4  17  21       82.05      417.43    163.67 o 
  -3  17  21      101.33      302.33    159.99 o 
  -2  17  21     2219.68     1806.33    159.93 o 
  -1  17  21     1581.70     1474.85    173.04 o 
   0  17  21       90.49      101.92    154.65 o 
   1  17  21     1570.66     1421.54    154.91 o 
   2  17  21     2189.72     2054.42    155.52 o 
   3  17  21       94.65      268.42    155.84 o 
   4  17  21       77.11      167.63    159.73 o 
   5  17  21     1256.40     1098.56    170.77 o 
   6  17  21      164.78      369.94    159.64 o 
   7  17  21      880.64      948.93    154.95 o 
   8  17  21       41.56      198.77    158.66 o 
  -6  18  21      216.51     1129.09    329.19 o 
  -5  18  21      538.39      460.77    157.44 o 
  -4  18  21      368.48      513.48    168.37 o 
  -3  18  21     1104.20     1002.62    163.73 o 
  -2  18  21      164.55      311.49    157.46 o 
  -1  18  21     1000.44     1201.65    164.65 o 
   0  18  21      128.97      242.56    150.62 o 
   1  18  21      989.56      877.23    154.60 o 
   2  18  21      170.50      228.79    150.32 o 
   3  18  21     1053.89     1061.52    145.71 o 
   4  18  21      369.74      517.19    156.66 o 
   5  18  21      554.38      562.80    161.19 o 
   6  18  21      233.41      420.86    292.35 o 
  -1  19  21       67.53      292.36    392.35 o 
   0  19  21      723.04      419.16    298.29 o 
   1  19  21       52.78     -279.64    313.36 o 
   2  19  21      441.88      224.60    825.57 o 
   0   0  22      873.64      878.38    427.42 o 
  -1   1  22     6608.28     7017.95    261.30 o 
   0   1  22    18969.93    20003.48    271.24 o 
   1   1  22     5870.95     5896.95    257.74 o 
  -2   2  22     5169.33     5765.23    275.27 o 
  -1   2  22     2112.87     1797.25    169.04 o 
   0   2  22     3653.96     4085.69    173.45 o 
   1   2  22     2535.68     2466.27    177.08 o 
   2   2  22     4575.09     4893.81    261.74 o 
  -3   3  22     2554.53     2398.67    243.77 o 
  -2   3  22     4065.08     4189.15    168.94 o 
  -1   3  22     1000.89      975.93    176.08 o 
   0   3  22     9168.39     9451.97    189.88 o 
   1   3  22      891.63     1149.93    172.94 o 
   2   3  22     3993.98     4130.86    166.63 o 
   3   3  22     2806.10     3174.48    256.51 o 
  -4   4  22     1138.97     1363.11    219.68 o 
  -3   4  22      235.49      443.89    158.80 o 
  -2   4  22     2110.08     2161.77    178.17 o 
  -1   4  22      492.10      527.83    179.05 o 
   0   4  22     1741.07     1905.68    165.79 o 
   1   4  22      398.08      513.69    155.57 o 
   2   4  22     2305.20     2429.64    162.61 o 
   3   4  22      385.99      544.36    157.98 o 
   4   4  22      860.59      924.82    228.80 o 
  -5   5  22       57.33      355.48    226.88 o 
  -4   5  22     4600.54     4676.71    172.12 o 
  -3   5  22     3972.83     3858.88    187.99 o 
  -2   5  22     2982.14     2889.76    175.52 o 
  -1   5  22     6017.80     6197.73    177.31 o 
   0   5  22     2568.68     2623.80    174.16 o 
   1   5  22     6188.02     6568.05    186.01 o 
   2   5  22     3019.27     2907.69    168.40 o 
   3   5  22     3787.46     3554.55    164.77 o 
   4   5  22     4101.64     4351.11    157.51 o 
   5   5  22      145.25      358.83    207.03 o 
  -6   6  22     5213.60     5409.30    256.76 o 
  -5   6  22      221.20      349.91    153.89 o 
  -4   6  22     1469.96     1443.17    158.72 o 
  -3   6  22      130.33      201.24    152.75 o 
  -2   6  22     3122.81     3019.68    162.03 o 
  -1   6  22      112.87      224.28    149.59 o 
   0   6  22     3444.71     3412.28    177.57 o 
   1   6  22      162.44      377.61    163.45 o 
   2   6  22     3206.02     3335.95    176.19 o 
   3   6  22      145.95      311.92    162.37 o 
   4   6  22     1790.22     1701.83    162.79 o 
   5   6  22      143.31      286.69    151.67 o 
   6   6  22     5161.76     5492.06    260.57 o 
  -7   7  22     3480.28     3275.16    234.05 o 
  -6   7  22     2421.00     2580.97    178.68 o 
  -5   7  22     2841.55     2840.26    164.93 o 
  -4   7  22     1822.05     2009.70    177.77 o 
  -3   7  22     2308.77     2461.39    160.80 o 
  -2   7  22     4496.81     4344.58    185.64 o 
  -1   7  22      237.07      416.35    154.48 o 
   0   7  22      332.25      472.53    182.10 o 
   1   7  22      184.33      268.12    157.92 o 
   2   7  22     4453.89     4606.42    181.98 o 
   3   7  22     2595.21     2707.51    171.23 o 
   4   7  22     1920.91     1802.00    168.15 o 
   5   7  22     2767.55     2878.22    161.36 o 
   6   7  22     2563.52     2668.87    164.87 o 
   7   7  22     3379.64     3297.64    256.16 o 
  -8   8  22     9807.07     9253.52    263.29 o 
  -7   8  22      707.96      786.15    162.74 o 
  -6   8  22     5146.85     4721.88    178.81 o 
  -5   8  22     2018.94     2086.30    182.92 o 
  -4   8  22       42.41      207.50    179.82 o 
  -3   8  22      324.79      543.92    167.63 o 
  -2   8  22      973.93     1273.68    153.90 o 
  -1   8  22     1267.16     1372.48    174.26 o 
   0   8  22     8279.94     8327.43    183.41 o 
   1   8  22     1100.25     1102.33    160.55 o 
   2   8  22     1101.40     1331.72    174.10 o 
   3   8  22      404.71      523.86    164.07 o 
   4   8  22       46.15      294.78    171.50 o 
   5   8  22     2114.82     2085.12    176.72 o 
   6   8  22     4758.21     4528.92    171.97 o 
   7   8  22      764.21      767.84    150.01 o 
   8   8  22     8688.17     8691.44    264.31 o 
  -9   9  22     4896.40     4786.69    362.04 o 
  -8   9  22      344.68      625.40    159.12 o 
  -7   9  22     3524.00     3328.44    164.33 o 
  -6   9  22     1286.08     1464.80    168.52 o 
  -5   9  22     1493.79     1513.74    181.79 o 
  -4   9  22     2320.21     2300.29    176.70 o 
  -3   9  22      761.75      802.24    173.45 o 
  -2   9  22      782.31      902.08    159.48 o 
  -1   9  22     2070.26     2026.91    155.79 o 
   0   9  22     2713.83     2859.22    158.12 o 
   1   9  22     2042.90     2070.09    176.52 o 
   2   9  22      866.53      899.89    158.08 o 
   3   9  22      729.58      711.56    158.16 o 
   4   9  22     2219.01     2236.29    172.09 o 
   5   9  22     1396.96     1566.68    158.78 o 
   6   9  22     1398.99     1281.25    180.55 o 
   7   9  22     3303.27     3445.87    190.04 o 
   8   9  22      338.36      516.22    149.52 o 
   9   9  22     5063.70     4948.87    255.70 o 
 -10  10  22     2985.73     2769.54    264.30 o 
  -9  10  22     6785.96     5886.16    182.98 o 
  -8  10  22      317.94      410.48    176.74 o 
  -7  10  22     8818.05     8553.38    202.88 o 
  -6  10  22     1562.15     1508.20    182.76 o 
  -5  10  22     4544.40     4314.16    185.33 o 
  -4  10  22      203.90      389.15    183.23 o 
  -3  10  22      335.72      576.16    168.34 o 
  -2  10  22     1721.16     1798.37    172.33 o 
  -1  10  22      831.13      980.87    156.00 o 
   0  10  22      723.92     1016.29    168.89 o 
   1  10  22      922.09      970.71    155.71 o 
   2  10  22     1610.15     1749.98    166.33 o 
   3  10  22      288.80      558.29    175.30 o 
   4  10  22      198.03      264.13    162.90 o 
   5  10  22     4567.79     4552.53    188.98 o 
   6  10  22     1455.10     1326.00    173.12 o 
   7  10  22     8733.22     8537.08    189.96 o 
   8  10  22      295.73      412.50    161.15 o 
   9  10  22     6783.80     6156.15    183.10 o 
  10  10  22     3237.21     3275.78    255.91 o 
 -11  11  22     1532.28     1295.67    209.87 o 
 -10  11  22     3159.37     2972.92    175.38 o 
  -9  11  22     1847.28     1904.25    183.42 o 
  -8  11  22     1380.64     1494.22    160.69 o 
  -7  11  22     2886.27     2821.94    167.08 o 
  -6  11  22     1045.57      756.75    163.73 o 
  -5  11  22      614.56      575.21    157.67 o 
  -4  11  22     1968.82     2142.67    153.90 o 
  -3  11  22      913.92      980.10    160.69 o 
  -2  11  22      532.06      709.93    159.76 o 
  -1  11  22      269.93      385.91    148.23 o 
   0  11  22        1.41       80.98    154.95 o 
   1  11  22      397.02      442.10    168.71 o 
   2  11  22      540.61      781.83    173.80 o 
   3  11  22      919.82     1083.99    175.40 o 
   4  11  22     1801.44     2013.51    165.73 o 
   5  11  22      543.16      525.00    164.44 o 
   6  11  22     1045.30     1012.41    174.40 o 
   7  11  22     2648.32     2576.64    169.24 o 
   8  11  22     1433.76     1409.80    154.33 o 
   9  11  22     1799.15     1940.09    167.42 o 
  10  11  22     3248.49     3108.33    170.09 o 
  11  11  22     1570.49     1060.47    223.70 o 
 -12  12  22     2035.23     1756.03    229.43 o 
 -11  12  22      349.35      655.24    171.29 o 
 -10  12  22     1947.59     1718.03    167.69 o 
  -9  12  22      268.29      724.82    170.74 o 
  -8  12  22     6644.84     6274.19    183.06 o 
  -7  12  22      449.68      471.50    156.03 o 
  -6  12  22     4722.94     4708.59    168.47 o 
  -5  12  22      181.70      241.67    163.04 o 
  -4  12  22     1749.44     1881.47    161.81 o 
  -3  12  22     1469.42     1459.11    155.22 o 
  -2  12  22      774.98      895.85    154.11 o 
  -1  12  22     1087.10     1219.51    167.73 o 
   0  12  22      726.07      889.63    156.01 o 
   1  12  22     1137.47     1161.77    152.08 o 
   2  12  22      750.33      918.97    145.74 o 
   3  12  22     1520.68     1392.42    147.11 o 
   4  12  22     1917.83     1841.52    168.48 o 
   5  12  22      179.75      493.26    161.71 o 
   6  12  22     4394.66     4513.19    172.90 o 
   7  12  22      524.48      502.04    152.68 o 
   8  12  22     6561.87     6671.19    175.41 o 
   9  12  22      307.13      368.20    148.17 o 
  10  12  22     1932.87     1673.74    163.02 o 
  11  12  22      357.48      471.75    157.37 o 
  12  12  22     2013.23     1595.35    214.52 o 
 -12  13  22      390.60      549.39    194.22 o 
 -11  13  22      660.70      821.31    173.00 o 
 -10  13  22     3118.22     2924.77    175.02 o 
  -9  13  22      701.62      616.48    176.81 o 
  -8  13  22      943.87      998.05    178.69 o 
  -7  13  22     1045.21      933.48    161.00 o 
  -6  13  22     1152.76      953.61    160.67 o 
  -5  13  22      447.98      563.70    160.77 o 
  -4  13  22     1872.07     1849.62    160.25 o 
  -3  13  22      596.64      734.49    142.67 o 
  -2  13  22     2212.93     2252.72    169.31 o 
  -1  13  22      403.78      568.75    170.55 o 
   0  13  22     1309.77     1600.77    157.45 o 
   1  13  22      372.22      624.27    156.41 o 
   2  13  22     2186.62     2240.04    164.51 o 
   3  13  22      749.18      883.37    158.34 o 
   4  13  22     1850.29     2037.27    161.10 o 
   5  13  22      411.68      449.94    164.66 o 
   6  13  22     1147.58      975.24    169.86 o 
   7  13  22     1028.82      908.80    162.96 o 
   8  13  22      976.82      844.98    152.61 o 
   9  13  22      823.69      763.37    159.90 o 
  10  13  22     3134.84     2704.94    164.90 o 
  11  13  22      620.65      528.80    158.18 o 
  12  13  22      380.89      402.81    208.57 o 
 -11  14  22      528.58      536.17    244.77 o 
 -10  14  22      903.03      847.54    179.34 o 
  -9  14  22     1891.76     1863.72    150.73 o 
  -8  14  22     3026.17     2872.31    174.39 o 
  -7  14  22     1545.46     1484.42    180.56 o 
  -6  14  22     1187.43     1196.40    169.76 o 
  -5  14  22     3433.18     3084.02    163.81 o 
  -4  14  22     2363.66     2418.35    170.57 o 
  -3  14  22     1096.51     1172.34    149.63 o 
  -2  14  22     2567.48     2317.20    155.56 o 
  -1  14  22      447.87      524.75    153.90 o 
   0  14  22     1866.52     1698.25    164.70 o 
   1  14  22      435.73      546.34    164.09 o 
   2  14  22     2614.46     2334.22    168.18 o 
   3  14  22     1141.17     1160.86    161.98 o 
   4  14  22     2232.96     2522.67    165.48 o 
   5  14  22     3566.17     3588.61    154.49 o 
   6  14  22     1139.99     1089.95    147.02 o 
   7  14  22     1602.91     1746.09    170.59 o 
   8  14  22     2793.86     2633.52    151.88 o 
   9  14  22     2006.81     1854.00    168.97 o 
  10  14  22      830.59      810.71    162.41 o 
  11  14  22      526.21      388.04    284.70 o 
  -9  15  22      757.67      701.67    164.72 o 
  -8  15  22      858.54      826.00    157.19 o 
  -7  15  22      978.60      765.26    158.00 o 
  -6  15  22      493.22      593.86    168.33 o 
  -5  15  22     1940.64     1370.48    171.45 o 
  -4  15  22      767.73      704.73    153.38 o 
  -3  15  22      555.92      514.55    153.09 o 
  -2  15  22      715.95      664.52    144.47 o 
  -1  15  22     5261.56     5216.15    172.88 o 
   0  15  22     1276.79     1324.36    160.01 o 
   1  15  22     5138.76     4944.09    175.09 o 
   2  15  22      745.20      591.83    161.97 o 
   3  15  22      627.00      662.67    154.80 o 
   4  15  22      826.91      892.99    162.84 o 
   5  15  22     1854.56     1814.76    158.87 o 
   6  15  22      567.19      616.96    154.08 o 
   7  15  22     1047.45      818.06    149.27 o 
   8  15  22      872.48      591.28    147.46 o 
   9  15  22      730.61      931.29    157.39 o 
  -8  16  22      107.87      248.49    834.69 o 
  -7  16  22     2265.35     2091.47    166.02 o 
  -6  16  22      614.97      464.93    164.08 o 
  -5  16  22      203.71      260.74    167.54 o 
  -4  16  22      506.76      784.00    156.60 o 
  -3  16  22     3823.37     3845.82    159.57 o 
  -2  16  22     3350.93     3092.12    171.08 o 
  -1  16  22     1844.68     1620.89    165.23 o 
   0  16  22     1895.73     1688.63    160.23 o 
   1  16  22     1900.80     1678.39    166.76 o 
   2  16  22     3226.26     3150.65    167.62 o 
   3  16  22     3842.96     4099.79    169.34 o 
   4  16  22      430.82      429.50    154.03 o 
   5  16  22      135.82      314.44    154.83 o 
   6  16  22      579.77      541.90    166.49 o 
   7  16  22     2403.13     2069.45    160.61 o 
   8  16  22       83.29      248.12    259.32 o 
  -5  17  22     1888.20     1307.32    205.05 o 
  -4  17  22     1542.85     1438.61    181.28 o 
  -3  17  22      204.04      185.52    148.01 o 
  -2  17  22     1890.24     1905.63    167.24 o 
  -1  17  22     1492.09     1473.32    157.52 o 
   0  17  22     5292.25     4859.56    176.66 o 
   1  17  22     1478.98     1500.96    152.15 o 
   2  17  22     1930.31     1786.51    150.49 o 
   3  17  22      183.55      343.87    151.42 o 
   4  17  22     1502.06     1431.51    159.78 o 
   5  17  22     1921.31     1717.14    195.31 o 
   6  17  22       50.21     -178.25    799.14 o 
   0   1  23     1198.27     1576.21    168.78 o 
  -1   2  23     1889.89     1945.04    177.57 o 
   0   2  23     2076.85     2113.83    170.77 o 
   1   2  23     1799.95     1823.87    177.88 o 
  -2   3  23     4682.95     4794.05    188.21 o 
  -1   3  23     3734.23     4133.40    196.26 o 
   0   3  23    12512.31    13530.93    236.67 o 
   1   3  23     4045.59     4424.24    177.77 o 
   2   3  23     4320.05     4379.81    174.43 o 
  -3   4  23     5540.64     5708.56    174.47 o 
  -2   4  23     3921.07     3974.06    177.54 o 
  -1   4  23      981.57     1143.37    167.19 o 
   0   4  23     2582.98     2899.67    177.46 o 
   1   4  23      970.71     1027.39    155.62 o 
   2   4  23     3715.65     4042.99    173.46 o 
   3   4  23     5612.39     5729.20    171.40 o 
  -4   5  23      853.05      947.22    161.31 o 
  -3   5  23     6181.46     6333.92    186.19 o 
  -2   5  23     7039.42     7235.99    200.07 o 
  -1   5  23     6805.79     6859.09    196.79 o 
   0   5  23      382.39      565.27    165.96 o 
   1   5  23     6126.73     5938.58    184.89 o 
   2   5  23     7145.21     7259.24    184.73 o 
   3   5  23     5847.74     6048.85    178.98 o 
   4   5  23      891.71     1205.27    167.11 o 
  -5   6  23     1188.81     1278.76    159.05 o 
  -4   6  23     6491.36     6789.01    190.61 o 
  -3   6  23       15.67      169.97    173.07 o 
  -2   6  23      716.06      627.69    171.53 o 
  -1   6  23     1357.37     1408.22    168.78 o 
   0   6  23     1988.00     2300.77    168.16 o 
   1   6  23     1339.78     1323.08    168.74 o 
   2   6  23      736.75      887.08    160.07 o 
   3   6  23        7.91      178.19    161.54 o 
   4   6  23     6263.82     6297.41    187.67 o 
   5   6  23     1230.56     1267.78    157.85 o 
  -6   7  23      340.95      556.26    164.10 o 
  -5   7  23     1419.18     1499.96    163.60 o 
  -4   7  23     1139.54     1071.22    180.18 o 
  -3   7  23     1946.74     2263.09    169.70 o 
  -2   7  23     1507.57     1512.19    159.02 o 
  -1   7  23     3265.75     3034.14    182.14 o 
   0   7  23     5145.69     4952.16    180.81 o 
   1   7  23     3176.23     3152.52    175.69 o 
   2   7  23     1403.43     1482.69    167.85 o 
   3   7  23     1943.44     1977.71    170.28 o 
   4   7  23     1052.76     1269.65    175.52 o 
   5   7  23     1523.70     1807.37    164.25 o 
   6   7  23      357.85      485.12    163.53 o 
  -7   8  23      609.56      776.51    162.58 o 
  -6   8  23     1106.39     1131.30    187.04 o 
  -5   8  23       20.30      559.23    169.97 o 
  -4   8  23     3408.35     3358.53    173.67 o 
  -3   8  23     2614.27     2730.36    171.62 o 
  -2   8  23     2159.49     2527.34    158.30 o 
  -1   8  23       69.78      305.53    157.32 o 
   0   8  23      784.47      964.24    159.52 o 
   1   8  23       57.71      219.92    171.06 o 
   2   8  23     2153.08     2384.48    186.12 o 
   3   8  23     2848.81     2834.95    172.20 o 
   4   8  23     3223.34     3173.11    179.17 o 
   5   8  23       18.91      121.25    160.88 o 
   6   8  23     1237.53     1243.91    158.17 o 
   7   8  23      637.18      793.96    153.20 o 
  -8   9  23      161.20      413.87    168.97 o 
  -7   9  23      939.01     1077.66    158.49 o 
  -6   9  23      536.15      671.72    170.42 o 
  -5   9  23      661.55      815.46    174.56 o 
  -4   9  23     1572.03     1458.28    179.21 o 
  -3   9  23       20.74      251.62    155.57 o 
  -2   9  23     2256.69     2054.14    160.48 o 
  -1   9  23      378.63      509.32    142.03 o 
   0   9  23     1923.10     2037.35    163.17 o 
   1   9  23      370.36      567.61    158.14 o 
   2   9  23     2215.76     2146.75    157.09 o 
   3   9  23       13.02      100.51    170.17 o 
   4   9  23     1548.00     1479.79    175.81 o 
   5   9  23      593.95      634.86    166.01 o 
   6   9  23      472.57      549.38    168.64 o 
   7   9  23     1030.64     1100.21    169.38 o 
   8   9  23      182.41      455.76    168.44 o 
  -9  10  23     2416.39     2301.08    178.91 o 
  -8  10  23     3765.81     3317.48    172.13 o 
  -7  10  23     1918.10     1934.33    167.95 o 
  -6  10  23     4393.21     4164.50    172.87 o 
  -5  10  23     4179.51     3899.95    182.56 o 
  -4  10  23      370.21      635.18    155.88 o 
  -3  10  23     1018.24     1244.89    167.88 o 
  -2  10  23     3947.32     4210.14    178.86 o 
  -1  10  23     2264.66     2082.31    162.87 o 
   0  10  23       22.54      217.80    149.79 o 
   1  10  23     2273.52     2144.96    159.93 o 
   2  10  23     3675.61     3636.71    179.11 o 
   3  10  23     1159.84     1058.09    166.41 o 
   4  10  23      401.93      538.41    165.62 o 
   5  10  23     4100.97     3966.12    180.30 o 
   6  10  23     4364.92     4210.88    167.57 o 
   7  10  23     1751.32     1683.97    167.80 o 
   8  10  23     3661.81     3604.71    166.77 o 
   9  10  23     2364.20     2013.86    181.60 o 
 -10  11  23     1200.78     1112.07    158.16 o 
  -9  11  23      445.46      523.77    168.45 o 
  -8  11  23      449.01      511.43    165.98 o 
  -7  11  23     1043.21      895.14    161.37 o 
  -6  11  23      606.77      609.32    167.10 o 
  -5  11  23       92.66      197.37    159.52 o 
  -4  11  23      591.85      784.45    160.12 o 
  -3  11  23     1339.20     1310.47    159.67 o 
  -2  11  23      676.16      742.09    160.40 o 
  -1  11  23     1129.17     1104.21    157.50 o 
   0  11  23     1510.34     1642.59    174.05 o 
   1  11  23     1117.43     1189.28    162.85 o 
   2  11  23      807.46     1080.35    165.05 o 
   3  11  23     1316.31     1638.35    159.73 o 
   4  11  23      568.00      678.29    154.54 o 
   5  11  23       97.18      289.48    158.91 o 
   6  11  23      528.75      467.85    166.77 o 
   7  11  23     1010.45      853.85    161.58 o 
   8  11  23      468.79      483.58    164.72 o 
   9  11  23      367.69      745.81    162.20 o 
  10  11  23     1083.04      940.99    166.73 o 
 -11  12  23     1068.20      773.83    189.57 o 
 -10  12  23     4226.52     3983.13    179.29 o 
  -9  12  23     4107.54     3379.99    181.43 o 
  -8  12  23     1944.86     1884.00    166.76 o 
  -7  12  23     2408.84     2587.14    170.92 o 
  -6  12  23      275.87      409.64    174.19 o 
  -5  12  23     6384.11     6091.66    192.18 o 
  -4  12  23     2851.04     2798.33    161.14 o 
  -3  12  23      345.60      558.00    157.77 o 
  -2  12  23      410.01      551.53    158.07 o 
  -1  12  23     2730.24     2862.49    163.21 o 
   0  12  23      155.15      487.73    154.30 o 
   1  12  23     2650.42     2822.11    160.41 o 
   2  12  23      350.27      402.41    157.66 o 
   3  12  23      318.05      200.70    164.33 o 
   4  12  23     2684.97     2626.95    181.57 o 
   5  12  23     6198.47     5991.19    212.46 o 
   6  12  23      289.54      519.21    163.03 o 
   7  12  23     2433.53     2463.70    172.22 o 
   8  12  23     1976.12     1938.22    158.25 o 
   9  12  23     3883.89     3331.35    180.00 o 
  10  12  23     4542.68     4361.52    175.54 o 
  11  12  23     1022.48      789.48    170.47 o 
 -10  13  23      216.00      363.04    193.12 o 
  -9  13  23      327.68      604.40    170.27 o 
  -8  13  23      815.38      747.77    176.89 o 
  -7  13  23      427.02      510.80    161.39 o 
  -6  13  23      239.95      361.45    159.50 o 
  -5  13  23      615.92      627.36    154.56 o 
  -4  13  23      596.60      685.99    171.40 o 
  -3  13  23     1510.96     1283.11    162.08 o 
  -2  13  23     1095.53      962.21    156.87 o 
  -1  13  23      677.15      706.84    171.95 o 
   0  13  23     1828.55     1435.53    154.56 o 
   1  13  23      694.21      728.91    158.74 o 
   2  13  23     1120.44     1045.89    153.07 o 
   3  13  23     1572.67     1525.49    158.22 o 
   4  13  23      617.58      753.67    158.79 o 
   5  13  23      782.35      806.63    161.45 o 
   6  13  23      241.67      360.45    171.43 o 
   7  13  23      432.92      512.45    170.55 o 
   8  13  23      864.22      817.14    147.75 o 
   9  13  23      263.63      403.57    163.78 o 
  10  13  23      152.17      158.05    185.61 o 
  -8  14  23     1065.43      924.45    165.74 o 
  -7  14  23     4743.32     4079.88    167.65 o 
  -6  14  23     2767.19     2596.15    168.10 o 
  -5  14  23      439.66      480.94    164.39 o 
  -4  14  23      676.81      663.00    170.14 o 
  -3  14  23     3463.76     2993.90    169.43 o 
  -2  14  23     1498.75     1384.10    158.77 o 
  -1  14  23      227.96      318.88    160.21 o 
   0  14  23      267.66      412.01    157.14 o 
   1  14  23      259.24      469.48    181.56 o 
   2  14  23     1587.68     1507.76    172.27 o 
   3  14  23     3578.03     3528.41    173.77 o 
   4  14  23      659.25      852.75    159.78 o 
   5  14  23      470.19      528.68    152.51 o 
   6  14  23     2819.34     2801.58    159.04 o 
   7  14  23     4576.77     4399.02    173.51 o 
   8  14  23     1144.16     1066.83    151.58 o 
   9  14  23      686.79      253.78    594.07 o 
  -7  15  23       65.27      277.94    288.88 o 
  -6  15  23       33.27      239.40    159.42 o 
  -5  15  23     2211.14     1986.27    185.61 o 
  -4  15  23      163.57      397.31    152.05 o 
  -3  15  23      434.82      466.39    158.85 o 
  -2  15  23      667.82      628.39    162.66 o 
  -1  15  23       86.78      432.95    159.59 o 
   0  15  23      817.60      841.40    163.97 o 
   1  15  23      115.55      258.90    175.70 o 
   2  15  23      706.26      807.35    171.40 o 
   3  15  23      350.23      512.37    171.01 o 
   4  15  23      144.25      304.89    158.04 o 
   5  15  23     2278.72     2075.19    157.44 o 
   6  15  23       26.95      220.41    150.11 o 
   7  15  23       52.64       78.85    280.14 o 
  -4  16  23      258.20      141.75    279.12 o 
  -3  16  23     2181.61     2160.44    165.84 o 
  -2  16  23      160.34      437.45    175.50 o 
  -1  16  23      832.80      801.35    156.90 o 
   0  16  23       15.93      330.62    156.23 o 
   1  16  23      962.46     1064.11    176.38 o 
   2  16  23      193.97      403.68    155.01 o 
   3  16  23     2111.46     2116.24    164.65 o 
   4  16  23      257.03      244.19    297.29 o 
   0   0  24    11737.40    12356.84    461.50 o 
  -1   1  24     1056.87     1027.86    249.62 o 
   0   1  24     9963.99    10178.81    286.30 o 
   1   1  24     1198.93     1330.68    254.44 o 
  -2   2  24     4972.25     4970.39    305.14 o 
  -1   2  24     8166.34     8639.14    197.74 o 
   0   2  24     6284.08     6536.58    176.16 o 
   1   2  24     8378.38     8430.34    206.39 o 
   2   2  24     5576.46     5858.40    290.14 o 
  -3   3  24     9722.65     9698.71    330.29 o 
  -2   3  24     2561.66     2706.21    190.90 o 
  -1   3  24     7438.48     7385.17    210.07 o 
   0   3  24      728.70      728.35    159.42 o 
   1   3  24     7664.48     7847.09    179.93 o 
   2   3  24     2570.15     2664.81    186.95 o 
   3   3  24     9235.97     9386.49    260.93 o 
  -4   4  24     9988.34     9599.29    416.04 o 
  -3   4  24      908.00      896.07    183.78 o 
  -2   4  24      798.54      901.55    171.77 o 
  -1   4  24     3177.65     3476.03    185.41 o 
   0   4  24       67.32      352.27    172.53 o 
   1   4  24     3100.39     3419.11    173.19 o 
   2   4  24      749.76      772.65    165.76 o 
   3   4  24      781.63      903.61    156.10 o 
   4   4  24    10288.32    10092.86    308.81 o 
  -5   5  24    12694.07    12692.50    352.11 o 
  -4   5  24     2446.84     2470.50    170.82 o 
  -3   5  24     2106.27     2268.50    170.95 o 
  -2   5  24      884.14      942.46    168.08 o 
  -1   5  24     4426.02     4079.69    184.76 o 
   0   5  24    11276.40    11336.10    202.42 o 
   1   5  24     4013.84     3602.37    172.48 o 
   2   5  24      782.91      959.21    165.11 o 
   3   5  24     2288.86     2321.90    172.93 o 
   4   5  24     2544.75     2528.56    166.36 o 
   5   5  24    12820.79    12696.47    423.60 o 
  -6   6  24      237.50      364.74    233.44 o 
  -5   6  24      600.62      899.88    160.33 o 
  -4   6  24     2355.96     2346.70    171.57 o 
  -3   6  24     4199.37     4177.92    175.15 o 
  -2   6  24     3535.52     3819.03    181.73 o 
  -1   6  24      304.03      547.05    157.39 o 
   0   6  24        1.31       10.67    165.66 o 
   1   6  24      257.69      389.96    165.82 o 
   2   6  24     3603.89     3864.12    176.07 o 
   3   6  24     4192.82     4279.64    178.76 o 
   4   6  24     2258.30     2256.96    171.42 o 
   5   6  24      667.60      783.93    161.75 o 
   6   6  24      261.30      287.83    230.74 o 
  -7   7  24      961.36      994.06    222.04 o 
  -6   7  24     1531.06     1773.94    171.72 o 
  -5   7  24     1588.68     1745.27    174.23 o 
  -4   7  24       17.43      307.88    161.20 o 
  -3   7  24      953.90     1161.64    167.09 o 
  -2   7  24     5093.37     4969.88    178.55 o 
  -1   7  24     1464.03     1531.23    164.06 o 
   0   7  24     1870.07     1665.25    168.23 o 
   1   7  24     1477.27     1581.09    174.37 o 
   2   7  24     5114.36     5289.62    173.96 o 
   3   7  24      940.82     1150.74    171.68 o 
   4   7  24       23.88       83.47    174.48 o 
   5   7  24     1567.38     1818.49    165.07 o 
   6   7  24     1687.35     1847.04    168.87 o 
   7   7  24     1098.89     1269.55    228.08 o 
  -8   8  24      367.30      411.13    216.35 o 
  -7   8  24     1759.11     1659.94    163.39 o 
  -6   8  24      364.98      556.03    177.24 o 
  -5   8  24      568.15      506.66    164.53 o 
  -4   8  24     3554.40     3419.20    179.62 o 
  -3   8  24      882.51      959.35    170.83 o 
  -2   8  24     3173.66     3199.39    167.50 o 
  -1   8  24     1772.47     1857.51    164.31 o 
   0   8  24      603.64      731.09    163.52 o 
   1   8  24     1788.21     1721.55    176.53 o 
   2   8  24     3131.06     3219.16    172.83 o 
   3   8  24      763.47      771.20    169.37 o 
   4   8  24     3659.29     3545.97    172.13 o 
   5   8  24      526.23      772.89    172.93 o 
   6   8  24      338.89      471.04    171.83 o 
   7   8  24     1863.22     1676.42    152.81 o 
   8   8  24      418.63      549.89    225.55 o 
  -9   9  24      143.33      243.83    229.15 o 
  -8   9  24     3125.05     2768.16    177.74 o 
  -7   9  24      258.53      472.28    142.05 o 
  -6   9  24     1948.28     1966.41    167.78 o 
  -5   9  24     1497.76     1216.37    159.51 o 
  -4   9  24       86.13      351.43    154.46 o 
  -3   9  24       30.85      247.77    160.76 o 
  -2   9  24     1567.30     1736.65    165.71 o 
  -1   9  24       93.92      288.74    159.45 o 
   0   9  24     6053.76     6022.86    179.22 o 
   1   9  24      113.65      335.95    154.34 o 
   2   9  24     1587.88     1667.47    177.48 o 
   3   9  24       41.20      311.30    163.28 o 
   4   9  24      109.09      385.51    174.91 o 
   5   9  24     1496.28     1518.86    176.13 o 
   6   9  24     2004.01     2005.44    166.53 o 
   7   9  24      244.10      311.67    171.98 o 
   8   9  24     3164.58     2804.82    178.50 o 
   9   9  24      126.29       19.83    242.03 o 
 -10  10  24    15474.68    12905.21    518.57 o 
  -9  10  24      636.71      641.82    172.84 o 
  -8  10  24     2305.93     2019.91    171.99 o 
  -7  10  24      235.75      551.22    158.19 o 
  -6  10  24     3707.45     3303.73    172.88 o 
  -5  10  24      529.91      701.25    159.84 o 
  -4  10  24     9617.80     9493.99    209.71 o 
  -3  10  24      551.37      694.55    158.19 o 
  -2  10  24      384.42      464.80    151.20 o 
  -1  10  24      992.89     1160.41    152.16 o 
   0  10  24     1126.50     1311.15    156.14 o 
   1  10  24      987.50     1035.07    161.38 o 
   2  10  24      406.64      477.57    156.86 o 
   3  10  24      441.83      737.12    167.74 o 
   4  10  24     9806.11     9805.67    215.85 o 
   5  10  24      518.29      553.29    175.32 o 
   6  10  24     3813.66     3546.25    175.86 o 
   7  10  24      277.64      316.62    167.48 o 
   8  10  24     2355.86     2076.18    172.60 o 
   9  10  24      679.04      636.55    171.26 o 
  10  10  24    15305.78    14346.52    602.66 o 
 -10  11  24      555.19      736.69    173.87 o 
  -9  11  24     1869.81     1521.13    159.68 o 
  -8  11  24      857.73      766.24    169.17 o 
  -7  11  24      617.77      611.10    178.77 o 
  -6  11  24     2456.46     2128.44    172.14 o 
  -5  11  24     2106.05     2222.22    161.06 o 
  -4  11  24      649.33      610.62    159.26 o 
  -3  11  24      144.35      349.50    166.53 o 
  -2  11  24      925.88      865.66    163.72 o 
  -1  11  24      174.36      433.76    161.34 o 
   0  11  24     2572.92     2658.96    174.70 o 
   1  11  24      225.51      227.89    161.11 o 
   2  11  24      849.11      922.44    175.08 o 
   3  11  24      166.14      452.99    158.53 o 
   4  11  24      662.70      788.99    167.97 o 
   5  11  24     1990.02     2172.13    178.21 o 
   6  11  24     2646.03     2348.21    165.59 o 
   7  11  24      650.48      562.83    164.97 o 
   8  11  24      874.08      872.91    159.85 o 
   9  11  24     1883.29     1480.68    166.90 o 
  10  11  24      618.09      638.23    195.11 o 
  -9  12  24     4473.01     4052.99    408.73 o 
  -8  12  24     1427.46     1360.43    179.80 o 
  -7  12  24     7539.47     7037.87    190.52 o 
  -6  12  24     2392.34     2310.08    165.43 o 
  -5  12  24     3060.86     2968.66    181.64 o 
  -4  12  24      106.42      555.10    161.47 o 
  -3  12  24     4185.90     4204.38    182.68 o 
  -2  12  24     1290.55     1324.18    156.47 o 
  -1  12  24       56.50      191.05    150.07 o 
   0  12  24      201.37      531.13    168.40 o 
   1  12  24       76.56      173.71    161.99 o 
   2  12  24     1264.09     1385.75    166.73 o 
   3  12  24     4317.43     4515.07    171.91 o 
   4  12  24      100.15      209.78    166.79 o 
   5  12  24     3273.56     3267.64    181.03 o 
   6  12  24     2237.55     2115.18    170.61 o 
   7  12  24     7280.22     6772.35    209.38 o 
   8  12  24     1386.07     1322.32    168.21 o 
   9  12  24     4587.08     3759.03    257.22 o 
  -7  13  24      992.43      822.93    166.72 o 
  -6  13  24     1287.34     1153.19    164.58 o 
  -5  13  24     1030.10      712.43    164.45 o 
  -4  13  24      218.49      400.86    166.30 o 
  -3  13  24     1097.99     1006.30    162.21 o 
  -2  13  24       52.63      250.67    139.90 o 
  -1  13  24      345.78      453.08    147.32 o 
   0  13  24      646.96      783.65    151.84 o 
   1  13  24      279.96      408.81    146.89 o 
   2  13  24       36.22      250.03    149.01 o 
   3  13  24     1152.17      938.00    149.15 o 
   4  13  24      178.90      344.36    150.37 o 
   5  13  24     1057.01     1077.63    169.62 o 
   6  13  24     1154.98     1014.88    167.75 o 
   7  13  24      822.87      966.76    178.02 o 
  -5  14  24     3505.43     3042.76    195.59 o 
  -4  14  24      323.24      507.92    151.65 o 
  -3  14  24      125.05      258.78    156.17 o 
  -2  14  24      427.02      698.05    143.13 o 
  -1  14  24     3406.08     3083.82    175.59 o 
   0  14  24     1358.92     1173.71    157.58 o 
   1  14  24     3646.64     3752.79    174.18 o 
   2  14  24      454.23      411.36    166.05 o 
   3  14  24      131.68      242.17    163.19 o 
   4  14  24      260.66      493.79    171.38 o 
   5  14  24     3610.84     3262.50    191.07 o 
  -1  15  24      534.99      812.02    377.59 o 
   0  15  24     4283.54     3677.90    358.68 o 
   1  15  24      466.09      298.39    354.33 o 
   0   1  25      820.81      629.39    172.38 o 
  -1   2  25       77.98      404.99    171.12 o 
   0   2  25      393.47      656.97    160.54 o 
   1   2  25       42.70      429.08    172.82 o 
  -2   3  25      281.64      463.03    175.95 o 
  -1   3  25     4133.95     4012.25    190.87 o 
   0   3  25      652.94      892.82    156.97 o 
   1   3  25     4167.06     4209.03    173.68 o 
   2   3  25      275.27      414.18    165.86 o 
  -3   4  25     1975.00     1971.47    171.58 o 
  -2   4  25     2357.37     2127.72    184.78 o 
  -1   4  25      112.34      275.42    165.27 o 
   0   4  25      666.88      648.76    171.95 o 
   1   4  25      137.20      294.94    167.59 o 
   2   4  25     2396.68     2296.36    172.59 o 
   3   4  25     1986.40     2027.77    169.30 o 
  -4   5  25       70.64      224.08    154.64 o 
  -3   5  25     2120.94     2111.74    176.00 o 
  -2   5  25     5347.93     5232.18    185.16 o 
  -1   5  25      880.42      943.60    170.76 o 
   0   5  25      464.65      383.21    165.31 o 
   1   5  25      866.27     1065.20    166.00 o 
   2   5  25     5655.44     5505.96    192.43 o 
   3   5  25     2231.25     2113.84    180.15 o 
   4   5  25       70.27      393.73    162.51 o 
  -5   6  25      687.40      707.01    171.73 o 
  -4   6  25     1436.46     1437.63    169.85 o 
  -3   6  25      230.86      324.25    158.12 o 
  -2   6  25      508.03      718.34    164.85 o 
  -1   6  25     1993.48     1859.14    165.78 o 
   0   6  25     2977.98     3493.30    172.81 o 
   1   6  25     1879.07     2115.80    167.02 o 
   2   6  25      484.98      708.44    164.52 o 
   3   6  25      173.80      280.45    167.29 o 
   4   6  25     1512.38     1572.38    163.36 o 
   5   6  25      681.70      727.56    168.71 o 
  -6   7  25      599.28      557.08    181.16 o 
  -5   7  25     1244.23     1324.08    170.92 o 
  -4   7  25      743.91      702.95    160.68 o 
  -3   7  25      894.44      983.96    172.82 o 
  -2   7  25     2126.38     1659.35    164.62 o 
  -1   7  25     3409.95     3058.46    168.35 o 
   0   7  25     3275.67     3242.15    175.47 o 
   1   7  25     3434.35     3405.87    167.23 o 
   2   7  25     1931.26     1680.99    166.28 o 
   3   7  25      908.40      820.96    171.82 o 
   4   7  25      819.82      812.92    161.54 o 
   5   7  25     1273.92     1282.25    175.66 o 
   6   7  25      612.51      664.70    169.51 o 
  -7   8  25      993.83     1266.34    159.96 o 
  -6   8  25     2002.57     2039.50    190.62 o 
  -5   8  25      776.96      930.76    184.84 o 
  -4   8  25     2287.53     2436.13    181.28 o 
  -3   8  25     1416.38     1408.42    179.22 o 
  -2   8  25      538.92      690.24    169.39 o 
  -1   8  25      892.26     1010.17    168.43 o 
   0   8  25     7208.43     6559.81    176.20 o 
   1   8  25      904.36      992.10    166.77 o 
   2   8  25      570.73      602.27    190.62 o 
   3   8  25     1413.61     1301.75    179.53 o 
   4   8  25     2339.68     2389.18    184.79 o 
   5   8  25      710.21      635.33    163.13 o 
   6   8  25     1941.18     1672.94    170.51 o 
   7   8  25     1059.96      907.99    166.57 o 
  -8   9  25      631.92      814.32    165.75 o 
  -7   9  25      153.59      169.53    151.86 o 
  -6   9  25      331.73      335.15    168.18 o 
  -5   9  25      735.42      754.60    171.24 o 
  -4   9  25      658.81      856.71    165.49 o 
  -3   9  25      140.93      298.04    168.90 o 
  -2   9  25     6684.93     6027.68    181.34 o 
  -1   9  25      314.80      416.93    153.86 o 
   0   9  25      415.82      656.09    156.86 o 
   1   9  25      331.29      634.63    163.15 o 
   2   9  25     6588.07     6187.22    183.76 o 
   3   9  25      131.12      240.82    168.33 o 
   4   9  25      809.65      961.44    161.48 o 
   5   9  25      758.40      548.24    170.10 o 
   6   9  25      294.73      266.51    181.83 o 
   7   9  25      136.13      333.94    154.09 o 
   8   9  25      706.33      840.49    170.78 o 
  -8  10  25     5171.40     4612.91    196.51 o 
  -7  10  25     2083.27     1983.65    170.83 o 
  -6  10  25     1491.20     1297.78    163.70 o 
  -5  10  25     1400.74     1394.04    163.07 o 
  -4  10  25     1008.76      786.16    159.37 o 
  -3  10  25     1982.69     1732.38    169.12 o 
  -2  10  25     3698.58     3458.89    179.84 o 
  -1  10  25      617.86      604.60    166.53 o 
   0  10  25     2503.53     2349.96    166.12 o 
   1  10  25      521.01      621.15    167.68 o 
   2  10  25     3893.95     3489.24    190.83 o 
   3  10  25     2043.55     1926.86    173.70 o 
   4  10  25      901.80      699.77    154.64 o 
   5  10  25     1436.00     1372.32    160.34 o 
   6  10  25     1504.43     1384.15    174.50 o 
   7  10  25     2273.67     2118.41    162.69 o 
   8  10  25     5235.86     4619.41    181.08 o 
  -7  11  25      827.74      892.56    181.82 o 
  -6  11  25       18.22      271.08    162.50 o 
  -5  11  25     1247.46     1148.33    146.63 o 
  -4  11  25      469.01      570.29    155.28 o 
  -3  11  25      178.33      287.87    160.03 o 
  -2  11  25     1505.35     1433.05    157.76 o 
  -1  11  25      257.42      301.11    157.00 o 
   0  11  25      811.56      856.98    167.33 o 
   1  11  25      286.12      367.11    162.81 o 
   2  11  25     1526.02     1677.47    152.60 o 
   3  11  25      207.57      344.68    161.57 o 
   4  11  25      486.48      500.84    157.02 o 
   5  11  25     1277.30     1156.16    169.16 o 
   6  11  25       17.11      309.42    162.84 o 
   7  11  25      842.62      651.53    163.26 o 
  -6  12  25      781.12      463.68    680.58 o 
  -5  12  25     2908.22     2630.90    184.64 o 
  -4  12  25     2715.32     2625.11    173.12 o 
  -3  12  25       61.77      264.25    158.74 o 
  -2  12  25      145.46      214.17    155.37 o 
  -1  12  25      421.43      730.90    159.46 o 
   0  12  25      746.45      998.40    162.82 o 
   1  12  25      525.42      547.90    157.88 o 
   2  12  25      158.99      228.48    165.82 o 
   3  12  25       86.13      238.16    153.41 o 
   4  12  25     2702.74     2422.23    180.02 o 
   5  12  25     2882.39     2536.08    194.15 o 
   6  12  25      791.80     1150.40    812.35 o 
  -3  13  25      287.40      531.66    316.25 o 
  -2  13  25      571.67      694.68    191.96 o 
  -1  13  25      942.54     1025.33    176.82 o 
   0  13  25      558.45      593.76    155.13 o 
   1  13  25      983.35     1129.22    155.99 o 
   2  13  25      621.02      783.00    186.10 o 
   3  13  25      301.03      402.40    508.61 o 
   0   0  26     4763.52     4771.65    392.82 o 
  -1   1  26     2782.47     3404.39    290.11 o 
   0   1  26      514.74      526.82    194.76 o 
   1   1  26     2879.50     2990.72    250.98 o 
  -2   2  26     1955.81     1899.02    247.54 o 
  -1   2  26     2499.86     2491.25    189.24 o 
   0   2  26     1238.07     1460.91    181.80 o 
   1   2  26     2378.91     2254.22    179.48 o 
   2   2  26     1893.92     1821.49    243.81 o 
  -3   3  26      541.61      540.37    238.09 o 
  -2   3  26     1243.37     1251.41    188.03 o 
  -1   3  26      155.90      298.31    177.05 o 
   0   3  26      766.20      685.17    186.96 o 
   1   3  26      108.98      276.07    187.11 o 
   2   3  26     1084.02     1061.95    176.24 o 
   3   3  26      556.48      687.95    242.00 o 
  -4   4  26      129.93      244.94    244.37 o 
  -3   4  26      596.51      741.69    168.77 o 
  -2   4  26      372.10      471.61    170.31 o 
  -1   4  26      932.97      930.90    187.75 o 
   0   4  26      748.35      966.43    179.39 o 
   1   4  26      907.42      970.19    183.86 o 
   2   4  26      340.58      611.31    182.86 o 
   3   4  26      529.67      658.94    175.08 o 
   4   4  26       97.83      403.17    244.38 o 
  -5   5  26     1027.90     1123.27    264.93 o 
  -4   5  26     1189.01     1322.66    183.26 o 
  -3   5  26       25.76       90.19    161.79 o 
  -2   5  26      461.78      638.05    164.87 o 
  -1   5  26     2399.91     2125.71    179.32 o 
   0   5  26     2681.20     2489.90    182.05 o 
   1   5  26     2380.06     2013.02    173.62 o 
   2   5  26      396.99      482.20    181.81 o 
   3   5  26       38.74      151.61    167.41 o 
   4   5  26     1200.05     1246.66    170.72 o 
   5   5  26     1086.97     1103.69    232.36 o 
  -6   6  26      123.82      559.36    264.36 o 
  -5   6  26      753.47      867.49    175.09 o 
  -4   6  26      150.86      570.68    167.11 o 
  -3   6  26      268.43      398.59    172.66 o 
  -2   6  26      236.21      418.93    160.88 o 
  -1   6  26      740.26      861.97    169.68 o 
   0   6  26     9063.80     8722.91    228.43 o 
   1   6  26      835.33      745.69    172.21 o 
   2   6  26      253.51      466.96    167.32 o 
   3   6  26      300.43      588.06    170.75 o 
   4   6  26      176.26      282.09    168.07 o 
   5   6  26      756.55      676.54    173.94 o 
   6   6  26      123.54      133.00    217.59 o 
  -7   7  26      815.87      400.56    266.97 o 
  -6   7  26      955.49     1150.12    169.68 o 
  -5   7  26      739.18      756.75    183.86 o 
  -4   7  26       67.92      281.54    167.97 o 
  -3   7  26      829.75      791.79    162.57 o 
  -2   7  26     5251.09     4865.81    179.36 o 
  -1   7  26      253.73      323.18    165.10 o 
   0   7  26      123.76      327.22    166.19 o 
   1   7  26      275.70      369.95    168.77 o 
   2   7  26     5318.08     5144.62    195.66 o 
   3   7  26      767.21      862.47    184.20 o 
   4   7  26       83.31      281.78    168.89 o 
   5   7  26      793.18      793.81    161.10 o 
   6   7  26      992.92     1074.02    175.95 o 
   7   7  26      778.81      534.69    224.29 o 
  -7   8  26      679.50      625.12    163.72 o 
  -6   8  26      743.39      883.09    187.94 o 
  -5   8  26      357.11      663.59    180.55 o 
  -4   8  26      445.68      479.52    172.48 o 
  -3   8  26       89.91      320.67    164.02 o 
  -2   8  26     3813.95     3813.10    171.58 o 
  -1   8  26      789.74      859.27    168.70 o 
   0   8  26     3646.39     3617.38    178.67 o 
   1   8  26      704.50      801.82    177.11 o 
   2   8  26     3746.55     3731.70    180.94 o 
   3   8  26      100.34      406.08    178.76 o 
   4   8  26      474.78      653.39    178.72 o 
   5   8  26      371.92      152.42    172.87 o 
   6   8  26      691.28      551.06    166.35 o 
   7   8  26      653.92      629.41    154.78 o 
  -7   9  26       46.08      262.91    805.46 o 
  -6   9  26     1946.70     1663.37    179.54 o 
  -5   9  26      118.31      460.04    165.98 o 
  -4   9  26     1518.12     1525.92    177.87 o 
  -3   9  26      182.23      381.21    185.43 o 
  -2   9  26      583.27      601.44    176.28 o 
  -1   9  26     1336.90     1317.37    168.62 o 
   0   9  26     3482.40     3371.92    170.98 o 
   1   9  26     1388.86     1353.80    175.85 o 
   2   9  26      607.39      791.61    172.67 o 
   3   9  26      191.43      269.72    166.55 o 
   4   9  26     1428.53     1465.96    181.91 o 
   5   9  26      116.47      400.03    159.03 o 
   6   9  26     1869.99     1794.17    179.10 o 
   7   9  26       62.94      133.21    483.74 o 
  -5  10  26     2547.68     2000.57    382.02 o 
  -4  10  26      890.60      693.52    160.94 o 
  -3  10  26      991.27      970.85    154.16 o 
  -2  10  26      992.75     1140.33    173.11 o 
  -1  10  26      146.62       56.79    162.48 o 
   0  10  26     2366.04     2000.96    164.88 o 
   1  10  26      138.41      225.00    153.35 o 
   2  10  26     1022.53      875.37    161.64 o 
   3  10  26     1054.08     1043.62    160.12 o 
   4  10  26      908.70      926.35    172.73 o 
   5  10  26     2515.37     2108.96    348.77 o 
  -3  11  26      339.78     -151.00    571.08 o 
  -2  11  26      399.97      136.23    264.57 o 
  -1  11  26       98.02      576.03    201.73 o 
   0  11  26      220.84      411.10    193.70 o 
   1  11  26      103.23      158.43    192.88 o 
   2  11  26      451.65      306.74    242.57 o 
   3  11  26      318.21      548.74    615.17 o 
   0   1  27      244.84      429.47    177.91 o 
  -1   2  27       37.64      129.02    194.23 o 
   0   2  27     1248.75     1311.84    202.72 o 
   1   2  27       41.67      269.07    183.04 o 
  -2   3  27      247.45      549.26    188.56 o 
  -1   3  27      141.20      188.68    196.61 o 
   0   3  27       68.23      358.91    205.69 o 
   1   3  27      130.02      371.76    196.28 o 
   2   3  27      234.25      374.46    169.21 o 
  -3   4  27      478.72      857.26    186.07 o 
  -2   4  27      195.82      403.37    172.17 o 
  -1   4  27       44.63      303.19    181.39 o 
   0   4  27     2195.08     2174.38    189.13 o 
   1   4  27       36.52      327.28    176.62 o 
   2   4  27      147.71      229.36    189.01 o 
   3   4  27      432.63      491.00    182.21 o 
  -4   5  27      386.39      634.03    162.50 o 
  -3   5  27      263.72      223.78    171.64 o 
  -2   5  27      766.60      742.37    190.50 o 
  -1   5  27      846.68      713.70    162.58 o 
   0   5  27       97.77      115.16    159.54 o 
   1   5  27      918.53      904.61    169.41 o 
   2   5  27      728.44      832.40    169.89 o 
   3   5  27      241.38      364.41    173.10 o 
   4   5  27      437.33      536.62    182.68 o 
  -5   6  27      386.28      336.38    183.66 o 
  -4   6  27      788.90      783.34    181.96 o 
  -3   6  27      666.65      701.21    160.56 o 
  -2   6  27     4600.25     4550.53    193.12 o 
  -1   6  27      615.13      741.77    176.35 o 
   0   6  27       10.81       40.57    173.74 o 
   1   6  27      528.67      727.64    161.47 o 
   2   6  27     4592.51     4356.52    182.78 o 
   3   6  27      831.84      822.99    176.51 o 
   4   6  27      719.07      614.82    166.18 o 
   5   6  27      399.51      291.45    157.24 o 
  -5   7  27     1652.85     1252.67    462.21 o 
  -4   7  27     1794.45     1628.78    187.96 o 
  -3   7  27       13.78      318.56    170.10 o 
  -2   7  27      181.70      359.68    161.03 o 
  -1   7  27      323.52      273.56    162.70 o 
   0   7  27    10148.79     9264.28    244.23 o 
   1   7  27      317.17      255.75    178.28 o 
   2   7  27      147.64      227.02    176.17 o 
   3   7  27       10.18      243.73    164.27 o 
   4   7  27     1937.68     1718.41    174.42 o 
   5   7  27     1719.64     1342.51    448.80 o 
  -3   8  27     2165.92     1387.19    444.75 o 
  -2   8  27     3510.71     3037.64    191.18 o 
  -1   8  27     1298.66     1479.85    174.55 o 
   0   8  27     1179.57     1096.93    159.19 o 
   1   8  27     1338.14     1368.90    167.75 o 
   2   8  27     3416.16     2741.54    211.00 o 
   3   8  27     2287.23     2065.35    423.66 o 
   0   0  28      395.35       43.31    381.83 o 
  -1   1  28      508.93      512.80    268.47 o 
   0   1  28      165.71      158.13    184.68 o 
   1   1  28      531.80      795.20    246.85 o 
  -2   2  28      248.12      424.71    280.35 o 
  -1   2  28      567.97      523.32    201.97 o 
   0   2  28       21.78      319.38    188.23 o 
   1   2  28      546.86      738.90    187.54 o 
   2   2  28      251.46      407.33    230.50 o 
  -3   3  28      317.31      551.59    398.05 o 
  -2   3  28      105.10      521.72    219.40 o 
  -1   3  28      159.94      321.79    181.69 o 
   0   3  28        1.42      261.70    189.66 o 
   1   3  28      155.16      555.81    208.90 o 
   2   3  28       77.96      226.72    201.29 o 
   3   3  28      296.20      202.54    410.17 o 
  -2   4  28      724.01      479.24    602.58 o 
  -1   4  28      865.95     1035.73    309.78 o 
   0   4  28      126.56      125.67    262.74 o 
   1   4  28      942.03      901.70    247.38 o 
   2   4  28      707.58      515.90    499.97 o 
                                                 
